# Supplementary material for: A proteome-wide atlas of humoral immunity to Mycobacterium tuberculosis across the spectrum of disease
Source: Front Immunol. 2026 Jun 3;17:1810894. doi: 10.3389/fimmu.2026.1810894 (PMC13271977; doi:10.3389/fimmu.2026.1810894)
Supplement: Supplementary Table 1 — Demographic characteristics of human clinical cohorts included in the current study. [file Table1.xlsx]

## Sheet: read_me
	This document contains spreadsheets resulting from the pairwise group analyses:
	> ATB vs. LTBI (ATB_LTBI)
	> South Africa RSTR vs. LTBI (RSTR_LTBI_SA)
	> Uganda RSTR vs. LTBI (RSTR_LTBI_UG)
	> ID BCG vs. IV BCG (IDBCG_IV_BCG)
	Descriptions of each column:
	Column	Description
	protein	protein name
	ATB.median	normalized median intensity in ATB group
	ATB.mean	normalized mean intensity in ATB group
	LTBI.median	normalized median intensity in LTBI group
	LTBI.mean	normalized mean intensity in LTBI group
	RSTR.median	normalized median intensity in RSTR group
	RSTR.mean	normalized mean intensity in RSTR group
	ID.median	normalized median intensity in ID BCG group
	ID.mean	normalized mean intensity in ID BCG group
	IV.median	normalized median intensity in IV BCG group
	IV.mean	normalized mean intensity in IV BCG group
	p_val	p-value from Mann-Whitney test
	statistic	test statistic from Mann-Whitney test
	rv_name	Rv name of protein
	functional_category	functional category of protein as classified by Mycobrowser (https://mycobrowser.epfl.ch/)
	median.intensity	normalized median intensity across both groups combined
	mean.intensity	normalized mean intensity across both groups combined
	fdr	Benjamini-Hochberg corrected p-value
	difference_median	difference between the 2 group medians
	difference_mean	difference between the 2 group means
	neglog_pval	-log10(p-value) from Mann-Whitney test
	Additional notes:
	Antigens included in each spreadsheet are those with a normalized intensity above our empirically determined reactivity threshold, and thus had a median binding intensity 1.25-fold over background in at least 1 group.

## Sheet: ATB_LTBI
rv_name	protein	functional_category	ATB.median	LTBI.median	ATB.mean	LTBI.mean	p_val	statistic	median.intensity	mean.intensity	fdr	difference_median	difference_mean	neglog_pval
Rv1136	Rv1136	lipid metabolism	1.09208	0.126033	1.64387	0.318287	0.000179364	61	0.596299	0.981079	0.116586	-0.966043	-1.32558	3.74627
Rv1411c	lprG	cell wall and cell processes	1.01165	0.119443	2.03757	0.167933	0.000509073	71	0.416501	1.10275	0.121962	-0.892204	-1.86964	3.29322
Rv1710	scpB	cell wall and cell processes	0.367425	-0.0875495	0.408163	-0.106707	0.000562904	72	0.0707543	0.150728	0.121962	-0.454974	-0.51487	3.24957
Rv0643c	mmaA3	lipid metabolism	0.67764	0.291871	0.928577	0.286703	0.0010141	78	0.450274	0.60764	0.131833	-0.385769	-0.641874	2.99392
Rv1329c	dinG	information pathways	0.352701	-0.0109198	0.543116	0.00877334	0.0010141	78	0.136129	0.275944	0.131833	-0.363621	-0.534342	2.99392
Rv1480	Rv1480	conserved hypotheticals	0.55541	0.061442	0.60911	0.0647286	0.00134858	81	0.264076	0.336919	0.146096	-0.493968	-0.544381	2.87012
Rv1295	thrC	intermediary metabolism and respiration	0.695461	0.228903	1.06744	0.232163	0.00178238	84	0.34929	0.6498	0.165372	-0.466559	-0.835273	2.749
Rv3308	pmmB	intermediary metabolism and respiration	1.00812	0.308743	1.4553	0.482594	0.00234127	87	0.57588	0.968948	0.165372	-0.699378	-0.972708	2.63055
Rv0379	secE2	cell wall and cell processes	0.923777	0.142684	0.870261	0.337742	0.00234127	87	0.360904	0.604001	0.165372	-0.781093	-0.532518	2.63055
Rv2495c	bkdC	intermediary metabolism and respiration	1.34459	0.548171	1.76482	0.839445	0.00256062	88	0.915306	1.30213	0.165372	-0.796424	-0.925372	2.59166
Rv0347	Rv0347	cell wall and cell processes	0.49631	0.0637186	1.07205	0.0659742	0.0027986	89	0.189347	0.56901	0.165372	-0.432591	-1.00607	2.55306
Rv1663	pks17	lipid metabolism	0.851408	0.217131	1.13349	0.335592	0.00333618	91	0.454581	0.73454	0.18071	-0.634277	-0.797896	2.47675
Rv0855	far	lipid metabolism	1.62549	0.520545	1.72378	0.929079	0.00511526	96	1.14205	1.32643	0.225894	-1.10494	-0.794699	2.29113
Rv2116	lppK	cell wall and cell processes	0.824778	0.229534	1.15848	0.265829	0.00511526	96	0.396554	0.712153	0.225894	-0.595244	-0.892648	2.29113
Rv0433	Rv0433	conserved hypotheticals	0.726815	0.122851	1.06413	0.188722	0.00556046	97	0.386133	0.626424	0.225894	-0.603964	-0.875404	2.25489
Rv1689	tyrS	information pathways	0.4199	0.165884	0.750335	0.224323	0.00556046	97	0.240404	0.487329	0.225894	-0.254015	-0.526012	2.25489
Rv0182c	sigG	information pathways	0.337447	-0.115584	0.50327	0.0691379	0.00655719	99	0.237056	0.286204	0.250716	-0.453031	-0.434132	2.18328
Rv2258c	Rv2258c	regulatory proteins	0.464374	0.109639	0.547915	0.113066	0.00711349	100	0.225774	0.330491	0.256876	-0.354735	-0.434849	2.14792
Rv3884c	eccA2	cell wall and cell processes	0.412353	-0.0640705	0.767655	0.0592587	0.00771181	101	0.13741	0.413457	0.263825	-0.476424	-0.708397	2.11284
Rv0954	Rv0954	cell wall and cell processes	3.38667	2.22392	3.61357	2.23648	0.0090454	103	2.64663	2.92502	0.265051	-1.16275	-1.37709	2.04357
Rv0392c	ndhA	intermediary metabolism and respiration	0.430741	0.0911765	0.701382	0.129281	0.0090454	103	0.133367	0.415332	0.265051	-0.339564	-0.572101	2.04357
Rv1587c	Rv1587c	insertion seqs and phages	0.342398	-0.0120566	0.730907	0.0466554	0.0090454	103	0.256253	0.388781	0.265051	-0.354455	-0.684251	2.04357
Rv0432	sodC	virulence, detoxification, adaptation	3.81676	1.09616	3.12738	1.52542	0.00978649	104	2.08067	2.3264	0.265051	-2.7206	-1.60196	2.00937
Rv0234c	gabD1	intermediary metabolism and respiration	1.39284	0.684775	1.80572	0.798084	0.00978649	104	0.988234	1.3019	0.265051	-0.708065	-1.00763	2.00937
Rv3874	esxB	cell wall and cell processes	1.04047	0.0128305	2.36586	0.677804	0.0105812	105	0.180033	1.52183	0.275111	-1.02764	-1.68806	1.97546
Rv1501	Rv1501	conserved hypotheticals	0.819191	0.133927	1.17645	0.239494	0.0133205	108	0.417447	0.707973	0.309226	-0.685265	-0.93696	1.87548
Rv0628c	Rv0628c	conserved hypotheticals	0.322472	0.655923	0.355808	1.01427	0.0133205	292	0.438009	0.685038	0.309226	0.333451	0.65846	1.87548
Rv1616	Rv1616	cell wall and cell processes	0.437856	0.245379	0.50989	0.216761	0.0133205	108	0.331491	0.363326	0.309226	-0.192477	-0.293129	1.87548
Rv2672	Rv2672	intermediary metabolism and respiration	2.64831	1.70574	2.87953	1.93506	0.0143638	109	1.96419	2.4073	0.311217	-0.942571	-0.944464	1.84273
Rv1929c	Rv1929c	conserved hypotheticals	0.347319	-0.0229791	0.296412	0.00131239	0.0143638	109	0.102263	0.148862	0.311217	-0.370298	-0.2951	1.84273
Rv0552	Rv0552	conserved hypotheticals	2.32772	1.39298	2.77217	1.70637	0.0154786	110	1.91319	2.23927	0.324551	-0.934735	-1.0658	1.81027
Rv1239c	corA	cell wall and cell processes	1.76741	1.21194	1.85685	1.42927	0.0166688	111	1.64807	1.64306	0.333146	-0.555469	-0.427574	1.7781
Rv3626c	Rv3626c	conserved hypotheticals	1.07422	0.595613	1.36558	0.673055	0.0179386	112	0.689985	1.01932	0.333146	-0.478607	-0.692522	1.74621
Rv1631	coaE	intermediary metabolism and respiration	0.341067	0.0831011	0.882355	0.0774016	0.0179386	112	0.183156	0.479878	0.333146	-0.257965	-0.804954	1.74621
Rv1782	eccB5	cell wall and cell processes	0.33913	-0.0621107	0.483846	-0.0414249	0.0179386	112	-0.0144819	0.221211	0.333146	-0.401241	-0.525271	1.74621
Rv0553	menC	intermediary metabolism and respiration	2.72748	1.19597	2.96792	1.6801	0.0192924	113	1.8512	2.32401	0.336937	-1.53151	-1.28782	1.71461
Rv3267	Rv3267	conserved hypotheticals	0.800971	0.12923	0.88416	0.351733	0.0192924	113	0.227731	0.617946	0.336937	-0.671741	-0.532427	1.71461
Rv3566c	nat	intermediary metabolism and respiration	1.08147	0.105582	1.51179	0.530741	0.0207346	114	0.316229	1.02127	0.336937	-0.975886	-0.981054	1.6833
Rv2047c	Rv2047c	conserved hypotheticals	0.728803	0.3281	0.865625	0.414196	0.0207346	114	0.480241	0.63991	0.336937	-0.400702	-0.451429	1.6833
Rv2094c	tatA	cell wall and cell processes	0.833232	-0.102427	1.00971	0.178212	0.0207346	114	0.292384	0.59396	0.336937	-0.935658	-0.831495	1.6833
Rv2066	cobI	intermediary metabolism and respiration	0.42501	0.237462	0.486851	0.325779	0.0256393	117	0.321237	0.406315	0.391168	-0.187548	-0.161072	1.59109
Rv2507	Rv2507	cell wall and cell processes	1.8228	0.977902	2.19266	1.14089	0.0274834	118	1.06812	1.66677	0.391168	-0.844895	-1.05178	1.56093
Rv2182c	Rv2182c	conserved hypotheticals	0.91353	0.407057	1.00668	0.586871	0.0274834	118	0.510005	0.796775	0.391168	-0.506473	-0.419807	1.56093
Rv2281	pitB	cell wall and cell processes	0.389668	0.263773	0.723028	0.270072	0.0274834	118	0.338923	0.49655	0.391168	-0.125895	-0.452956	1.56093
Rv0740	Rv0740	conserved hypotheticals	0.441585	0.279642	0.466671	0.236414	0.0294409	119	0.341838	0.351542	0.391168	-0.161943	-0.230257	1.53105
Rv0959	Rv0959	conserved hypotheticals	1.06521	0.702964	1.52599	0.895802	0.0315171	120	0.876867	1.2109	0.391168	-0.36225	-0.630191	1.50145
Rv0801	Rv0801	conserved hypotheticals	0.894409	0.552918	1.20507	0.73111	0.0315171	120	0.70912	0.96809	0.391168	-0.341491	-0.473959	1.50145
Rv1780	Rv1780	conserved hypotheticals	0.869159	0.184406	1.37781	0.550093	0.0315171	120	0.382296	0.963954	0.391168	-0.684753	-0.827721	1.50145
Rv0135c	Rv0135c	regulatory proteins	0.361455	0.00467904	0.400477	0.0893139	0.0315171	120	0.142203	0.244896	0.391168	-0.356776	-0.311163	1.50145
Rv2548	vapC19	virulence, detoxification, adaptation	0.3827	0.088197	0.367031	0.11273	0.0315171	120	0.203689	0.239881	0.391168	-0.294503	-0.254301	1.50145
Rv0396	Rv0396	conserved hypotheticals	1.63585	0.62737	1.5995	0.781279	0.0337177	121	0.838133	1.19039	0.391168	-1.00848	-0.818222	1.47214
Rv1677	dsbF	cell wall and cell processes	0.524631	0.202465	0.760972	0.323826	0.0337177	121	0.367312	0.542399	0.391168	-0.322166	-0.437146	1.47214
Rv1894c	Rv1894c	conserved hypotheticals	0.39411	0.0308223	0.763993	0.154771	0.0337177	121	0.134741	0.459382	0.391168	-0.363287	-0.609222	1.47214
Rv2375	Rv2375	conserved hypotheticals	0.515509	0.168835	0.504269	0.254151	0.0337177	121	0.393715	0.37921	0.391168	-0.346674	-0.250118	1.47214
Rv0556	Rv0556	cell wall and cell processes	0.368044	0.21672	0.588691	0.168166	0.0337177	121	0.239551	0.378428	0.391168	-0.151324	-0.420525	1.47214
Rv3038c	Rv3038c	conserved hypotheticals	0.519178	0.14601	0.654367	0.251888	0.0360483	122	0.285167	0.453127	0.391168	-0.373168	-0.402479	1.44311
Rv1127c	ppdK	intermediary metabolism and respiration	0.42069	0.00697314	0.519718	0.121299	0.0360483	122	0.0653178	0.320509	0.391168	-0.413717	-0.398419	1.44311
Rv0798c	cfp29	virulence, detoxification, adaptation	0.862823	0.287392	1.5196	0.690881	0.038515	123	0.463255	1.10524	0.391168	-0.575431	-0.828719	1.41437
Rv1196	PPE18	PE/PPE	0.528567	0.251726	1.52416	0.51618	0.038515	123	0.427839	1.02017	0.391168	-0.276841	-1.00798	1.41437
Rv2332	mez	intermediary metabolism and respiration	0.732998	0.314812	0.825796	0.51843	0.038515	123	0.477066	0.672113	0.391168	-0.418186	-0.307365	1.41437
Rv0103c	ctpB	cell wall and cell processes	0.494818	0.321638	0.914893	0.400684	0.038515	123	0.399695	0.657788	0.391168	-0.17318	-0.514208	1.41437
Rv2151c	ftsQ	cell wall and cell processes	0.0650003	0.597767	0.0981318	1.06944	0.038515	277	0.120734	0.583787	0.391168	0.532767	0.971311	1.41437
Rv3661	Rv3661	virulence, detoxification, adaptation	0.719291	0.214908	0.758232	0.326741	0.038515	123	0.341826	0.542487	0.391168	-0.504383	-0.431491	1.41437
Rv1548c	PPE21	PE/PPE	0.420013	0.165035	0.444727	0.330822	0.038515	123	0.277685	0.387774	0.391168	-0.254978	-0.113906	1.41437
Rv3310	sapM	cell wall and cell processes	0.933622	0.360872	1.08007	0.591268	0.0411236	124	0.6091	0.835669	0.393093	-0.57275	-0.488803	1.38591
Rv0104	Rv0104	conserved hypotheticals	0.354751	-0.0545625	0.861293	0.290081	0.0411236	124	0.116915	0.575687	0.393093	-0.409313	-0.571212	1.38591
Rv2860c	glnA4	intermediary metabolism and respiration	0.363315	0.500812	0.349318	0.686878	0.0411236	276	0.409461	0.518098	0.393093	0.137497	0.33756	1.38591
Rv0777	purB	intermediary metabolism and respiration	0.439654	0.135573	0.697837	0.281493	0.0411236	124	0.230051	0.489665	0.393093	-0.304081	-0.416345	1.38591
Rv1493	mutB	lipid metabolism	1.90012	1.12707	2.03401	1.30184	0.0438804	125	1.55358	1.66792	0.401722	-0.773052	-0.732168	1.35773
Rv2914c	pknI	regulatory proteins	0.7106	0.275922	0.920768	0.551296	0.0438804	125	0.554073	0.736032	0.401722	-0.434678	-0.369472	1.35773
Rv3391	acrA1	lipid metabolism	0.547765	0.278679	0.710403	0.277076	0.0438804	125	0.394803	0.49374	0.401722	-0.269086	-0.433327	1.35773
Rv2079	Rv2079	conserved hypotheticals	0.933867	0.419959	0.978132	0.578726	0.0467916	126	0.608818	0.778429	0.422424	-0.513908	-0.399406	1.32983
Rv0869c	moaA2	intermediary metabolism and respiration	0.885765	0.470682	1.31482	0.697431	0.0498637	127	0.622445	1.00613	0.432152	-0.415083	-0.61739	1.30222
Rv1718	Rv1718	conserved hypotheticals	0.984718	0.2223	0.985188	0.620603	0.0498637	127	0.386122	0.802896	0.432152	-0.762418	-0.364586	1.30222
Rv2286c	Rv2286c	conserved hypotheticals	1.02755	0.185302	1.04474	0.487109	0.0498637	127	0.357783	0.765926	0.432152	-0.842246	-0.557633	1.30222
Rv3280	accD5	lipid metabolism	0.843276	0.181592	1.10514	0.486115	0.0565165	129	0.324978	0.795627	0.45967	-0.661684	-0.619025	1.24782
Rv2512c	Rv2512c	insertion seqs and phages	0.500487	0.172259	0.700753	0.414872	0.0565165	129	0.319707	0.557813	0.45967	-0.328228	-0.285882	1.24782
Rv3105c	prfB	information pathways	0.3417	0.0482212	0.537346	0.0916331	0.0565165	129	0.163769	0.314489	0.45967	-0.293478	-0.445712	1.24782
Rv1860	apa	cell wall and cell processes	2.58258	0.977208	2.58254	1.51071	0.0601106	130	1.80694	2.04663	0.45967	-1.60537	-1.07184	1.22105
Rv0540	Rv0540	conserved hypotheticals	0.748844	0.230933	1.42542	0.764104	0.0601106	130	0.472087	1.09476	0.45967	-0.517911	-0.661315	1.22105
Rv0312	Rv0312	conserved hypotheticals	0.936676	0.370008	1.24094	0.570278	0.0601106	130	0.601584	0.905607	0.45967	-0.566669	-0.670658	1.22105
Rv1610	Rv1610	cell wall and cell processes	0.628754	0.2471	1.09391	0.579338	0.0601106	130	0.380171	0.836623	0.45967	-0.381653	-0.514569	1.22105
Rv2123	PPE37	PE/PPE	0.399563	0.154326	0.780417	0.281544	0.0601106	130	0.293372	0.53098	0.45967	-0.245237	-0.498873	1.22105
Rv1811	mgtC	cell wall and cell processes	0.500889	0.398579	0.597181	0.376583	0.0601106	130	0.436131	0.486882	0.45967	-0.102309	-0.220598	1.22105
Rv1489	Rv1489	conserved hypotheticals	0.464887	0.2354	0.522001	0.382425	0.0601106	130	0.388317	0.452213	0.45967	-0.229487	-0.139576	1.22105
Rv3602c	panC	intermediary metabolism and respiration	1.90588	2.89038	1.92466	2.82171	0.0638922	269	2.17027	2.37319	0.463659	0.9845	0.897044	1.19455
Rv1231c	Rv1231c	cell wall and cell processes	0.660482	0.4008	0.997835	0.480687	0.0638922	131	0.463753	0.739261	0.463659	-0.259683	-0.517148	1.19455
Rv3558	PPE64	PE/PPE	0.454283	0.0798677	0.627737	0.377324	0.0638922	131	0.247767	0.50253	0.463659	-0.374415	-0.250413	1.19455
Rv0449c	Rv0449c	conserved hypotheticals	0.407209	0.238976	0.562767	0.341481	0.0638922	131	0.316259	0.452124	0.463659	-0.168233	-0.221287	1.19455
Rv3483c	Rv3483c	cell wall and cell processes	1.335	0.765838	1.73607	1.2039	0.0678682	132	1.0598	1.46999	0.463659	-0.569158	-0.532179	1.16833
Rv1980c	mpt64	cell wall and cell processes	0.853294	0.415977	1.13837	0.602319	0.0678682	132	0.48544	0.870342	0.463659	-0.437317	-0.536046	1.16833
Rv2321c	rocD2	intermediary metabolism and respiration	0.544854	0.0869955	1.23631	0.374286	0.0678682	132	0.177763	0.805296	0.463659	-0.457859	-0.86202	1.16833
Rv2229c	Rv2229c	conserved hypotheticals	0.519604	0.162818	0.776993	0.236922	0.0678682	132	0.332579	0.506957	0.463659	-0.356786	-0.540071	1.16833
Rv2471	aglA	intermediary metabolism and respiration	0.377274	0.147233	0.683387	0.248133	0.0678682	132	0.247741	0.46576	0.463659	-0.230041	-0.435254	1.16833
Rv0338c	Rv0338c	intermediary metabolism and respiration	0.371981	0.172812	0.589708	0.244203	0.0678682	132	0.20435	0.416955	0.463659	-0.19917	-0.345504	1.16833
Rv2098c	PE_PGRS36	PE/PPE	2.89959	1.09786	3.13728	2.29426	0.0720454	133	2.40803	2.71577	0.463659	-1.80173	-0.843017	1.14239
Rv1363c	Rv1363c	cell wall and cell processes	2.02878	1.00955	2.12362	1.26895	0.0720454	133	1.46315	1.69628	0.463659	-1.01923	-0.854668	1.14239
Rv0512	hemB	intermediary metabolism and respiration	1.32586	0.611683	1.91476	1.20039	0.0720454	133	1.1735	1.55757	0.463659	-0.714182	-0.714373	1.14239
Rv0874c	Rv0874c	conserved hypotheticals	0.27148	0.692166	0.320836	0.918073	0.0720454	267	0.458497	0.619454	0.463659	0.420686	0.597237	1.14239
Rv0035	fadD34	lipid metabolism	0.382395	0.231459	0.840764	0.375913	0.0720454	133	0.307054	0.608338	0.463659	-0.150936	-0.464851	1.14239
Rv0650	Rv0650	intermediary metabolism and respiration	0.370103	0.0022333	0.448541	0.382086	0.0720454	133	0.158922	0.415313	0.463659	-0.367869	-0.0664559	1.14239
Rv3080c	pknK	regulatory proteins	1.05247	0.629241	1.21295	0.843459	0.0764309	134	0.698502	1.0282	0.473144	-0.423228	-0.369486	1.11673
Rv0411c	glnH	cell wall and cell processes	0.467324	0.112776	0.748921	0.249479	0.0764309	134	0.259379	0.4992	0.473144	-0.354548	-0.499441	1.11673
Rv2323c	Rv2323c	conserved hypotheticals	0.245091	0.527311	0.302843	0.669883	0.0764309	266	0.359777	0.486363	0.473144	0.28222	0.36704	1.11673
Rv1032c	trcS	regulatory proteins	0.357194	0.156117	0.361672	0.289277	0.0764309	134	0.271359	0.325475	0.473144	-0.201077	-0.0723944	1.11673
Rv0487	Rv0487	conserved hypotheticals	3.47325	2.56186	3.09124	2.24563	0.0810317	135	2.91095	2.66843	0.47451	-0.911384	-0.845611	1.09134
Rv0668-s1	Rv0668.s1	information pathways	0.864041	0.396123	1.14907	0.535431	0.0810317	135	0.622165	0.84225	0.47451	-0.467919	-0.613637	1.09134
Rv1536	ileS	information pathways	0.376966	0.782655	0.596805	0.901877	0.0810317	265	0.597667	0.749341	0.47451	0.405689	0.305072	1.09134
Rv3870	eccCa1	cell wall and cell processes	0.329817	0.000507567	0.789172	0.335776	0.0810317	135	0.121645	0.562474	0.47451	-0.329309	-0.453396	1.09134
Rv1442	bisC	intermediary metabolism and respiration	0.502327	0.263472	0.415442	0.238213	0.0810317	135	0.296594	0.326828	0.47451	-0.238856	-0.177229	1.09134
Rv2880c	Rv2880c	conserved hypotheticals	0.402174	0.172941	0.36447	0.197569	0.0810317	135	0.296712	0.281019	0.47451	-0.229233	-0.166902	1.09134
Rv3008	Rv3008	conserved hypotheticals	1.41229	0.771142	1.38325	0.94355	0.0858549	136	0.922133	1.1634	0.489523	-0.641145	-0.4397	1.06624
Rv3218	Rv3218	conserved hypotheticals	0.631267	0.352448	0.860669	0.531832	0.0858549	136	0.452756	0.696251	0.489523	-0.278819	-0.328837	1.06624
Rv0547c	Rv0547c	intermediary metabolism and respiration	0.518014	0.0424966	0.564493	0.0724286	0.0858549	136	0.203403	0.318461	0.489523	-0.475517	-0.492065	1.06624
Rv0951	sucC	intermediary metabolism and respiration	2.27528	1.34979	2.49594	1.62327	0.0909074	137	2.0227	2.05961	0.500761	-0.925494	-0.872674	1.0414
Rv2285	Rv2285	lipid metabolism	0.659863	0.228153	1.05161	0.560649	0.0909074	137	0.299947	0.806128	0.500761	-0.43171	-0.490958	1.0414
Rv0769	Rv0769	intermediary metabolism and respiration	0.511628	0.118518	0.99152	0.457675	0.0909074	137	0.259544	0.724597	0.500761	-0.39311	-0.533845	1.0414
Rv3121	cyp141	intermediary metabolism and respiration	0.654746	0.342345	0.60111	0.361896	0.0909074	137	0.374611	0.481503	0.500761	-0.312401	-0.239215	1.0414
Rv0369c	Rv0369c	intermediary metabolism and respiration	0.41153	0.163476	0.728513	0.326799	0.0961963	138	0.21852	0.527656	0.516591	-0.248054	-0.401715	1.01684
Rv1600	hisC1	intermediary metabolism and respiration	0.344819	0.104147	0.460274	0.267705	0.0961963	138	0.18504	0.363989	0.516591	-0.240671	-0.192569	1.01684
Rv2449c	Rv2449c	conserved hypotheticals	0.355237	-0.0398444	0.437455	0.12128	0.0961963	138	0.271275	0.279368	0.516591	-0.395082	-0.316175	1.01684
Rv1004c	Rv1004c	cell wall and cell processes	1.99683	1.3847	2.30928	1.65486	0.101729	139	1.40653	1.98207	0.516591	-0.612124	-0.654422	0.992557
Rv1796	mycP5	intermediary metabolism and respiration	0.864959	0.507536	0.988944	0.644782	0.101729	139	0.572072	0.816863	0.516591	-0.357424	-0.344162	0.992557
Rv1259	udgB	information pathways	0.69577	0.519076	0.944621	0.646548	0.101729	139	0.566734	0.795584	0.516591	-0.176694	-0.298074	0.992557
Rv1245c	Rv1245c	intermediary metabolism and respiration	0.527986	0.164847	0.895847	0.621463	0.101729	139	0.334357	0.758655	0.516591	-0.363139	-0.274384	0.992557
Rv2337c	Rv2337c	conserved hypotheticals	0.37356	0.00347387	0.921705	0.347641	0.101729	139	0.213663	0.634673	0.516591	-0.370086	-0.574064	0.992557
Rv1319c	Rv1319c	intermediary metabolism and respiration	0.401083	0.196437	0.776561	0.196218	0.101729	139	0.278644	0.486389	0.516591	-0.204646	-0.580344	0.992557
Rv2008c	Rv2008c	conserved hypotheticals	0.383451	0.216221	0.683793	0.195585	0.101729	139	0.275754	0.439689	0.516591	-0.16723	-0.488208	0.992557
Rv3627c	Rv3627c	conserved hypotheticals	2.15996	1.63179	2.33535	1.76816	0.107511	140	1.97565	2.05175	0.530996	-0.528174	-0.567182	0.968546
Rv3433c	Rv3433c	conserved hypotheticals	1.14697	0.500898	1.16723	0.739577	0.107511	140	0.817785	0.953403	0.530996	-0.646072	-0.427653	0.968546
Rv2728c	Rv2728c	conserved hypotheticals	0.35741	0.00396335	0.554475	0.157429	0.107511	140	0.130609	0.355952	0.530996	-0.353447	-0.397045	0.968546
Rv1913	Rv1913	conserved hypotheticals	1.72243	0.87706	2.06958	1.24389	0.113551	141	1.39304	1.65674	0.530996	-0.845365	-0.825689	0.944808
Rv0020c	fhaA	regulatory proteins	0.793346	0.494056	1.43702	0.693715	0.113551	141	0.663343	1.06537	0.530996	-0.29929	-0.7433	0.944808
Rv0149	Rv0149	intermediary metabolism and respiration	0.534042	0.18157	0.786429	0.548221	0.113551	141	0.329312	0.667325	0.530996	-0.352472	-0.238208	0.944808
Rv2334	cysK1	intermediary metabolism and respiration	0.40693	0.155509	0.847942	0.0761559	0.113551	141	0.195449	0.462049	0.530996	-0.251422	-0.771786	0.944808
Rv1821	secA2	cell wall and cell processes	0.389083	0.223736	0.601164	0.232745	0.113551	141	0.30548	0.416954	0.530996	-0.165347	-0.368419	0.944808
Rv0897c	Rv0897c	intermediary metabolism and respiration	0.454926	0.304572	0.483162	0.338524	0.113551	141	0.38223	0.410843	0.530996	-0.150355	-0.144638	0.944808
Rv3346c	Rv3346c	cell wall and cell processes	0.0746817	0.357217	0.224743	0.410202	0.113551	259	0.245181	0.317472	0.530996	0.282535	0.185459	0.944808
Rv2146c	Rv2146c	cell wall and cell processes	0.0886273	0.344122	0.107115	0.254437	0.113551	259	0.164137	0.180776	0.530996	0.255494	0.147322	0.944808
Rv0266c	oplA	intermediary metabolism and respiration	2.51894	1.38446	2.7024	1.92604	0.119856	142	2.20848	2.31422	0.544798	-1.13449	-0.77636	0.921342
Rv2597	Rv2597	cell wall and cell processes	0.518737	0.350596	0.727698	0.365153	0.119856	142	0.42994	0.546425	0.544798	-0.168141	-0.362545	0.921342
Rv1068c	PE_PGRS20	PE/PPE	0.539188	-0.0201353	0.590445	0.342213	0.119856	142	0.219979	0.466329	0.544798	-0.559324	-0.248232	0.921342
Rv2428	ahpC	virulence, detoxification, adaptation	0.348177	0.145232	0.483125	0.286789	0.119856	142	0.249193	0.384957	0.544798	-0.202946	-0.196337	0.921342
Rv3695	Rv3695	cell wall and cell processes	1.53564	0.84644	1.83896	1.25958	0.126431	143	1.30885	1.54927	0.551543	-0.689198	-0.579381	0.898148
Rv0843	Rv0843	intermediary metabolism and respiration	0.967339	0.502145	1.71853	1.13562	0.126431	143	0.93051	1.42708	0.551543	-0.465193	-0.582915	0.898148
Rv0614	Rv0614	conserved hypotheticals	1.0254	0.530591	1.30674	0.89787	0.126431	143	0.715813	1.10231	0.551543	-0.494813	-0.408872	0.898148
Rv3867	espH	cell wall and cell processes	0.97439	0.258509	1.20159	0.851975	0.126431	143	0.433691	1.02678	0.551543	-0.715881	-0.349619	0.898148
Rv1484	inhA	lipid metabolism	0.435763	0.154502	0.967193	0.695576	0.126431	143	0.22963	0.831384	0.551543	-0.281261	-0.271618	0.898148
Rv3492c	Rv3492c	conserved hypotheticals	0.634597	0.246352	0.961804	0.581292	0.126431	143	0.330183	0.771548	0.551543	-0.388245	-0.380512	0.898148
Rv0931c	pknD	regulatory proteins	3.54052	2.92606	3.41406	2.91864	0.133283	144	3.11964	3.16635	0.569961	-0.614459	-0.495423	0.875225
Rv1406	fmt	information pathways	0.691897	0.451623	1.21553	0.676199	0.133283	144	0.503834	0.945863	0.569961	-0.240274	-0.539328	0.875225
Rv0209	Rv0209	conserved hypotheticals	0.653956	0.459844	0.969473	0.638813	0.133283	144	0.567195	0.804143	0.569961	-0.194112	-0.330661	0.875225
Rv0331	Rv0331	intermediary metabolism and respiration	1.17657	1.48902	1.49045	1.86997	0.14042	255	1.33473	1.68021	0.577676	0.312451	0.379519	0.852572
Rv3706c	Rv3706c	conserved hypotheticals	0.959937	0.760706	1.59105	1.15929	0.14042	145	0.893102	1.37517	0.577676	-0.199231	-0.431761	0.852572
Rv2709	Rv2709	cell wall and cell processes	0.761743	0.435299	0.981185	0.887375	0.14042	145	0.581859	0.93428	0.577676	-0.326444	-0.0938096	0.852572
Rv3632	Rv3632	cell wall and cell processes	0.715795	0.652772	0.783563	0.572943	0.14042	145	0.652772	0.678253	0.577676	-0.0630223	-0.21062	0.852572
Rv1133c	metE	intermediary metabolism and respiration	0.359371	0.126317	0.335434	0.246001	0.14042	145	0.286577	0.290718	0.577676	-0.233054	-0.0894336	0.852572
Rv2893	Rv2893	intermediary metabolism and respiration	0.338505	0.205605	0.350115	0.218207	0.14042	145	0.244229	0.284161	0.577676	-0.1329	-0.131909	0.852572
Rv3043c	ctaD	intermediary metabolism and respiration	4.00088	4.84036	4.01485	4.77346	0.147847	254	4.42798	4.39416	0.585977	0.83948	0.758608	0.830189
Rv3881c	espB	cell wall and cell processes	1.72221	0.970336	2.14764	1.76294	0.147847	146	1.3395	1.95529	0.585977	-0.751878	-0.384707	0.830189
Rv2132	Rv2132	conserved hypotheticals	1.21392	0.680976	1.22985	0.926434	0.147847	146	0.790814	1.07814	0.585977	-0.532946	-0.30342	0.830189
Rv0479c	Rv0479c	cell wall and cell processes	0.466608	0.330587	1.21771	0.658024	0.147847	146	0.400264	0.937866	0.585977	-0.136021	-0.559684	0.830189
Rv2500c	fadE19	lipid metabolism	0.574222	0.220756	0.749678	0.26998	0.147847	146	0.304595	0.509829	0.585977	-0.353466	-0.479698	0.830189
Rv2864c	Rv2864c	cell wall and cell processes	0.051022	0.330237	0.28885	0.466537	0.147847	254	0.159818	0.377694	0.585977	0.279215	0.177687	0.830189
Rv1527c-s1	Rv1527c.s1	lipid metabolism	1.08721	0.59216	1.33688	0.885884	0.15557	147	0.651633	1.11138	0.594826	-0.495046	-0.450996	0.808074
Rv2695	Rv2695	conserved hypotheticals	0.467333	1.14639	0.824603	1.37273	0.15557	253	0.595568	1.09867	0.594826	0.679059	0.548131	0.808074
Rv1371	Rv1371	cell wall and cell processes	1.0709	0.499223	1.20954	0.687745	0.15557	147	0.570434	0.948644	0.594826	-0.571676	-0.521799	0.808074
Rv2478c	Rv2478c	conserved hypotheticals	0.536192	0.230636	0.898524	0.441371	0.15557	147	0.352472	0.669948	0.594826	-0.305556	-0.457154	0.808074
Rv1372	Rv1372	conserved hypotheticals	0.181056	0.335067	0.229386	0.52235	0.15557	253	0.282603	0.375868	0.594826	0.154011	0.292964	0.808074
Rv2933-s3	Rv2933.s3	lipid metabolism	0.38827	0.244116	0.44819	0.247887	0.15557	147	0.351505	0.348039	0.594826	-0.144154	-0.200303	0.808074
Rv1063c	Rv1063c	conserved hypotheticals	1.24511	0.583353	1.49337	1.10889	0.163596	148	0.795907	1.30113	0.604189	-0.661761	-0.384486	0.786228
Rv0451c	mmpS4	cell wall and cell processes	0.94659	0.363311	1.14313	0.84495	0.163596	148	0.607119	0.994038	0.604189	-0.583279	-0.298177	0.786228
Rv1819c	bacA	cell wall and cell processes	0.43162	0.224016	0.675472	0.520091	0.163596	148	0.367141	0.597782	0.604189	-0.207604	-0.155381	0.786228
Rv1562c	treZ	virulence, detoxification, adaptation	0.381222	0.507061	0.412191	0.648445	0.163596	252	0.446021	0.530318	0.604189	0.125839	0.236254	0.786228
Rv2957	Rv2957	intermediary metabolism and respiration	0.455537	0.345813	0.67293	0.367878	0.163596	148	0.418076	0.520404	0.604189	-0.109724	-0.305052	0.786228
Rv2870c	dxr	intermediary metabolism and respiration	0.420881	0.105548	0.434355	0.402263	0.163596	148	0.289374	0.418309	0.604189	-0.315332	-0.0320914	0.786228
Rv0180c	Rv0180c	cell wall and cell processes	0.395147	0.174589	0.678668	0.715446	0.17193	149	0.305957	0.697057	0.627833	-0.220558	0.0367784	0.764649
Rv0711	atsA	intermediary metabolism and respiration	0.129291	0.376421	0.373467	0.476312	0.17193	251	0.205483	0.42489	0.627833	0.247131	0.102845	0.764649
Rv2335	cysE	intermediary metabolism and respiration	1.2041	0.572299	1.61377	1.07753	0.180577	150	0.97252	1.34565	0.644919	-0.631798	-0.536234	0.743337
Rv0770	Rv0770	intermediary metabolism and respiration	1.27615	0.835973	1.77705	0.85679	0.180577	150	0.947881	1.31692	0.644919	-0.440176	-0.920263	0.743337
Rv1912c	fadB5	lipid metabolism	0.24626	0.503965	0.403311	0.571691	0.180577	250	0.379507	0.487501	0.644919	0.257705	0.16838	0.743337
Rv2213	pepB	intermediary metabolism and respiration	0.378964	0.136668	0.458722	0.41423	0.180577	150	0.29386	0.436476	0.644919	-0.242297	-0.0444921	0.743337
Rv3293	pcd	intermediary metabolism and respiration	0.951222	0.439893	1.2097	1.00474	0.189544	151	0.58173	1.10722	0.64844	-0.511329	-0.204963	0.72229
Rv1775	Rv1775	conserved hypotheticals	0.817524	0.426024	0.965054	0.758712	0.189544	151	0.69474	0.861883	0.64844	-0.3915	-0.206342	0.72229
Rv0046c	ino1	intermediary metabolism and respiration	0.636134	0.338103	0.841518	0.814921	0.189544	151	0.553968	0.82822	0.64844	-0.298032	-0.0265971	0.72229
Rv2678c	hemE	intermediary metabolism and respiration	0.544723	0.19146	0.986652	0.616377	0.189544	151	0.332428	0.801515	0.64844	-0.353263	-0.370275	0.72229
Rv2819c	Rv2819c	conserved hypotheticals	0.41551	0.588369	0.386042	0.799852	0.189544	249	0.453776	0.592947	0.64844	0.172859	0.41381	0.72229
Rv1656	argF	intermediary metabolism and respiration	0.422182	0.333946	0.436579	0.283209	0.189544	151	0.374283	0.359894	0.64844	-0.0882366	-0.153369	0.72229
Rv2000	Rv2000	conserved hypotheticals	0.368418	0.2181	0.382059	0.280757	0.189544	151	0.255149	0.331408	0.64844	-0.150317	-0.101302	0.72229
Rv0109	PE_PGRS1	PE/PPE	0.407167	0.145184	0.420125	0.195318	0.189544	151	0.314886	0.307722	0.64844	-0.261983	-0.224807	0.72229
Rv2426c	Rv2426c	conserved hypotheticals	0.838812	0.575249	1.25436	0.905266	0.198834	152	0.720937	1.07981	0.656053	-0.263563	-0.349097	0.701508
Rv3502c	Rv3502c	intermediary metabolism and respiration	0.952906	0.113229	1.21672	0.921693	0.198834	152	0.322864	1.06921	0.656053	-0.839677	-0.295029	0.701508
Rv2203	Rv2203	cell wall and cell processes	0.532102	0.253701	0.981029	0.566197	0.198834	152	0.424232	0.773613	0.656053	-0.2784	-0.414832	0.701508
Rv1753c	PPE24	PE/PPE	0.396804	0.17138	0.645605	0.594007	0.198834	152	0.296436	0.619806	0.656053	-0.225424	-0.0515972	0.701508
Rv0045c	Rv0045c	lipid metabolism	0.428124	0.18932	0.705782	0.339229	0.198834	152	0.27852	0.522506	0.656053	-0.238804	-0.366553	0.701508
Rv0826	Rv0826	conserved hypotheticals	0.0446637	0.411907	0.1975	0.769514	0.198834	248	0.203292	0.483507	0.656053	0.367244	0.572013	0.701508
Rv2386c	mbtI	lipid metabolism	0.426636	0.307649	0.536461	0.405827	0.198834	152	0.376533	0.471144	0.656053	-0.118987	-0.130634	0.701508
Rv1630	rpsA	information pathways	2.13463	1.12258	2.38338	1.86437	0.208454	153	1.50575	2.12387	0.670766	-1.01205	-0.519011	0.680991
Rv0934	pstS1	cell wall and cell processes	1.7906	1.12211	2.17851	1.49011	0.208454	153	1.27033	1.83431	0.670766	-0.668488	-0.688402	0.680991
Rv0755c	PPE12	PE/PPE	0.973225	0.759101	1.26829	1.0205	0.208454	153	0.823076	1.1444	0.670766	-0.214124	-0.247792	0.680991
Rv2276	cyp121	intermediary metabolism and respiration	0.408458	0.0747351	0.570054	0.346577	0.208454	153	0.233599	0.458315	0.670766	-0.333723	-0.223477	0.680991
Rv3365c	Rv3365c	conserved hypotheticals	0.398799	0.293063	0.395299	0.294841	0.208454	153	0.336262	0.34507	0.670766	-0.105736	-0.100459	0.680991
Rv1009	rpfB	cell wall and cell processes	1.40764	0.821883	1.78385	1.26545	0.218406	154	1.21778	1.52465	0.682517	-0.585752	-0.518399	0.660736
Rv0425c-s2	Rv0425c.s2	cell wall and cell processes	1.12131	0.676098	1.38164	0.760869	0.218406	154	0.775058	1.07125	0.682517	-0.445211	-0.620771	0.660736
Rv1568	bioA	intermediary metabolism and respiration	0.499949	0.83872	0.92271	1.18804	0.218406	246	0.58412	1.05537	0.682517	0.338772	0.26533	0.660736
Rv0389	purT	intermediary metabolism and respiration	0.69459	0.374498	0.650365	0.428412	0.218406	154	0.400203	0.539388	0.682517	-0.320092	-0.221954	0.660736
Rv1509	Rv1509	unknown	0.334031	0.276935	0.669549	0.331069	0.218406	154	0.303036	0.500309	0.682517	-0.0570954	-0.33848	0.660736
Rv0186	bglS	intermediary metabolism and respiration	0.461994	0.342123	0.513953	0.401667	0.218406	154	0.380723	0.45781	0.682517	-0.119871	-0.112286	0.660736
Rv3728	Rv3728	cell wall and cell processes	1.78156	2.41025	1.95742	2.52084	0.228694	245	1.89318	2.23913	0.691402	0.628689	0.563423	0.640745
Rv3413c	Rv3413c	conserved hypotheticals	1.72406	1.22515	2.04529	1.58688	0.228694	155	1.60814	1.81609	0.691402	-0.498913	-0.458411	0.640745
Rv3593	lpqF	cell wall and cell processes	1.27922	0.554122	1.39189	0.971167	0.228694	155	0.96674	1.18153	0.691402	-0.725098	-0.420726	0.640745
Rv3033	Rv3033	conserved hypotheticals	0.644672	0.51211	0.965727	0.672092	0.228694	155	0.554816	0.818909	0.691402	-0.132562	-0.293635	0.640745
Rv3059	cyp136	intermediary metabolism and respiration	0.570697	0.338382	0.953888	0.649543	0.228694	155	0.399927	0.801715	0.691402	-0.232315	-0.304345	0.640745
Rv1706c	PPE23	PE/PPE	0.404998	0.185435	0.827249	0.421761	0.228694	155	0.309707	0.624505	0.691402	-0.219563	-0.405489	0.640745
Rv0982	mprB	regulatory proteins	0.363618	0.171461	0.342905	0.278728	0.228694	155	0.261779	0.310817	0.691402	-0.192157	-0.0641768	0.640745
Rv2741	PE_PGRS47	PE/PPE	0.804099	0.255247	1.27408	1.35047	0.239324	156	0.535599	1.31228	0.710321	-0.548851	0.0763873	0.621014
Rv1217c	Rv1217c	cell wall and cell processes	0.395644	0.200802	0.828392	0.373584	0.239324	156	0.28076	0.600988	0.710321	-0.194842	-0.454808	0.621014
Rv2524c-s1	Rv2524c.s1	lipid metabolism	0.365162	0.303173	0.606772	0.314217	0.239324	156	0.335697	0.460494	0.710321	-0.0619887	-0.292554	0.621014
Rv3006	lppZ	cell wall and cell processes	0.358241	0.0605024	0.696716	0.220817	0.239324	156	0.137432	0.458766	0.710321	-0.297739	-0.475899	0.621014
Rv2679	echA15	lipid metabolism	1.08232	0.863038	1.23359	1.0957	0.250297	157	0.974577	1.16464	0.72308	-0.219285	-0.137894	0.601545
Rv0204c	Rv0204c	cell wall and cell processes	0.694103	0.931244	0.769804	1.25394	0.250297	243	0.756528	1.01187	0.72308	0.237141	0.484135	0.601545
Rv1368	lprF	cell wall and cell processes	0.59322	0.512283	1.02148	0.701623	0.250297	157	0.51779	0.861554	0.72308	-0.0809371	-0.319862	0.601545
Rv2520c	Rv2520c	cell wall and cell processes	0.599964	0.457333	0.89745	0.639597	0.250297	157	0.504205	0.768524	0.72308	-0.142631	-0.257853	0.601545
Rv0932c	pstS2	cell wall and cell processes	0.461052	0.288818	0.769536	0.621899	0.250297	157	0.383415	0.695717	0.72308	-0.172234	-0.147638	0.601545
Rv3057c	Rv3057c	intermediary metabolism and respiration	0.383509	0.186518	0.286502	0.226564	0.250297	157	0.274884	0.256533	0.72308	-0.196991	-0.0599382	0.601545
Rv2476c-s2	Rv2476c.s2	intermediary metabolism and respiration	1.68244	1.35203	2.03712	1.52631	0.261616	158	1.39391	1.78172	0.73615	-0.330413	-0.510811	0.582335
Rv2783c	gpsI	information pathways	1.11725	0.830648	1.7047	1.19722	0.261616	158	0.965404	1.45096	0.73615	-0.286605	-0.507478	0.582335
Rv0883c	Rv0883c	conserved hypotheticals	0.382809	0.312303	0.923896	0.662458	0.261616	158	0.382809	0.793177	0.73615	-0.0705057	-0.261437	0.582335
Rv0674	Rv0674	conserved hypotheticals	0.581372	0.678438	0.628273	0.8803	0.261616	242	0.655514	0.754287	0.73615	0.0970659	0.252027	0.582335
Rv0304-s1	Rv0304.s1	PE/PPE	0.529238	0.407604	0.556423	0.507089	0.261616	158	0.446798	0.531756	0.73615	-0.121634	-0.0493332	0.582335
Rv1679	fadE16	lipid metabolism	0.338354	0.174629	0.311525	0.147774	0.261616	158	0.231021	0.229649	0.73615	-0.163724	-0.163751	0.582335
Rv3333c	Rv3333c	conserved hypotheticals	4.80592	4.09066	4.83629	4.13574	0.273285	159	4.43963	4.48602	0.756931	-0.715255	-0.700557	0.563384
Rv3916c	Rv3916c	conserved hypotheticals	0.612635	1.16794	0.950181	1.21494	0.273285	241	0.723468	1.08256	0.756931	0.555306	0.264761	0.563384
Rv1314c	Rv1314c	conserved hypotheticals	0.702382	0.628627	0.829184	0.691667	0.273285	159	0.667097	0.760426	0.756931	-0.0737543	-0.137517	0.563384
Rv1006	Rv1006	conserved hypotheticals	1.64945	1.20308	2.14636	1.67665	0.285305	160	1.4855	1.9115	0.756931	-0.446373	-0.46971	0.544691
Rv1697	Rv1697	conserved hypotheticals	1.69615	0.685883	1.75314	1.19431	0.285305	160	0.920412	1.47373	0.756931	-1.01027	-0.558828	0.544691
Rv2192c	trpD	intermediary metabolism and respiration	1.04386	0.666264	1.66667	1.24199	0.285305	160	0.91522	1.45433	0.756931	-0.377601	-0.424682	0.544691
Rv0014c	pknB	regulatory proteins	1.26172	0.946452	1.60836	1.22917	0.285305	160	0.95226	1.41876	0.756931	-0.315264	-0.379188	0.544691
Rv2538c	aroB	intermediary metabolism and respiration	0.6346	0.460757	1.13524	0.546027	0.285305	160	0.484252	0.840636	0.756931	-0.173843	-0.589217	0.544691
Rv2916c	ffh	cell wall and cell processes	0.651887	0.331919	0.912344	0.747417	0.285305	160	0.488559	0.829881	0.756931	-0.319969	-0.164927	0.544691
Rv3818	Rv3818	conserved hypotheticals	0.116303	0.5228	0.482647	0.804824	0.285305	240	0.439853	0.643735	0.756931	0.406496	0.322177	0.544691
Rv1672c	Rv1672c	cell wall and cell processes	0.455556	0.253302	0.714024	0.3418	0.285305	160	0.326061	0.527912	0.756931	-0.202254	-0.372224	0.544691
Rv0435c	Rv0435c	cell wall and cell processes	0.34013	0.143373	0.577752	0.472137	0.285305	160	0.260742	0.524945	0.756931	-0.196757	-0.105615	0.544691
Rv3343c-s4	Rv3343c.s4	PE/PPE	0.390761	0.44658	0.494773	0.550877	0.285305	240	0.409663	0.522825	0.756931	0.055819	0.056104	0.544691
Rv3470c	ilvB2	intermediary metabolism and respiration	0.342834	0.227253	0.399087	0.343356	0.285305	160	0.308616	0.371221	0.756931	-0.115581	-0.0557309	0.544691
Rv0341	iniB	cell wall and cell processes	4.54056	3.977	4.19559	3.69364	0.297677	161	4.20539	3.94461	0.758784	-0.563557	-0.501953	0.526255
Rv3680	Rv3680	cell wall and cell processes	1.49142	1.26381	1.69343	1.39254	0.297677	161	1.27702	1.54299	0.758784	-0.227613	-0.300893	0.526255
Rv2088	pknJ	regulatory proteins	1.45023	1.16614	1.55656	1.35863	0.297677	161	1.28754	1.4576	0.758784	-0.284095	-0.197932	0.526255
Rv1253	deaD	information pathways	1.53406	1.10851	1.55427	1.24951	0.297677	161	1.20998	1.40189	0.758784	-0.425549	-0.304761	0.526255
Rv2176	pknL	regulatory proteins	0.776051	0.52614	1.67032	1.01222	0.297677	161	0.74677	1.34127	0.758784	-0.249911	-0.658099	0.526255
Rv2588c	yajC	cell wall and cell processes	0.919145	0.501524	1.42037	0.873105	0.297677	161	0.718876	1.14674	0.758784	-0.417621	-0.547263	0.526255
Rv3666c	dppA	cell wall and cell processes	0.786913	0.580254	0.941461	0.648279	0.297677	161	0.649331	0.79487	0.758784	-0.206659	-0.293182	0.526255
Rv3097c	lipY	PE/PPE	0.447972	0.819425	0.507629	0.976305	0.297677	239	0.582407	0.741967	0.758784	0.371453	0.468676	0.526255
Rv2917	Rv2917	conserved hypotheticals	0.581056	0.210816	0.639533	0.304548	0.297677	161	0.320729	0.472041	0.758784	-0.370241	-0.334985	0.526255
Rv0047c	Rv0047c	conserved hypotheticals	0.33125	0.12928	0.451304	0.314966	0.297677	161	0.193452	0.383135	0.758784	-0.20197	-0.136338	0.526255
Rv1651c	PE_PGRS30	PE/PPE	0.880037	0.492772	1.62227	1.61158	0.310402	162	0.785131	1.61693	0.767154	-0.387265	-0.0106991	0.508075
Rv0296c	Rv0296c	intermediary metabolism and respiration	1.0592	1.12831	1.2355	1.54448	0.310402	238	1.11237	1.38999	0.767154	0.0691038	0.30898	0.508075
Rv0468	fadB2	lipid metabolism	0.874989	0.375575	1.61396	0.746795	0.310402	162	0.461473	1.18038	0.767154	-0.499414	-0.867169	0.508075
Rv1915	aceAa	intermediary metabolism and respiration	1.14367	0.972371	1.23751	0.935284	0.310402	162	1.0177	1.0864	0.767154	-0.171304	-0.302223	0.508075
Rv0322	udgA	intermediary metabolism and respiration	0.601763	0.37744	0.814624	0.526631	0.310402	162	0.57837	0.670628	0.767154	-0.224323	-0.287993	0.508075
Rv0099	fadD10	lipid metabolism	0.340188	0.254134	0.590216	0.363596	0.310402	162	0.301743	0.476906	0.767154	-0.0860532	-0.22662	0.508075
Rv1076	lipU	intermediary metabolism and respiration	0.464409	0.263295	0.559511	0.370507	0.310402	162	0.296295	0.465009	0.767154	-0.201114	-0.189004	0.508075
Rv2298	Rv2298	conserved hypotheticals	0.434817	0.0115194	0.380802	0.424509	0.310402	162	0.338668	0.402655	0.767154	-0.423298	0.0437067	0.508075
Rv1844c	gnd1	intermediary metabolism and respiration	1.51794	0.160186	1.51329	1.38232	0.323482	163	1.18479	1.44781	0.779341	-1.35775	-0.130975	0.49015
Rv0174	mce1F	virulence, detoxification, adaptation	1.01458	0.756093	1.50916	1.22072	0.323482	163	0.820363	1.36494	0.779341	-0.258486	-0.288436	0.49015
Rv0900	Rv0900	cell wall and cell processes	0.795211	0.464397	1.22911	0.851674	0.323482	163	0.546919	1.04039	0.779341	-0.330814	-0.377434	0.49015
Rv2855	mtr	intermediary metabolism and respiration	0.633096	0.516755	1.01132	0.740814	0.323482	163	0.605377	0.876068	0.779341	-0.116342	-0.270508	0.49015
Rv3269	Rv3269	virulence, detoxification, adaptation	0.42293	0.32037	0.521446	0.360947	0.323482	163	0.329466	0.441197	0.779341	-0.10256	-0.160499	0.49015
Rv0010c	Rv0010c	cell wall and cell processes	0.235787	0.328871	0.215988	0.271559	0.323482	237	0.277577	0.243774	0.779341	0.0930834	0.0555711	0.49015
Rv3878	espJ	cell wall and cell processes	1.60836	1.22746	2.16003	1.64453	0.336915	164	1.45737	1.90228	0.779341	-0.380906	-0.515505	0.472479
Rv1355c	moeY	intermediary metabolism and respiration	0.96023	0.49216	1.30225	1.09979	0.336915	164	0.829125	1.20102	0.779341	-0.46807	-0.20246	0.472479
Rv1408	rpe	intermediary metabolism and respiration	0.937007	0.542362	1.06662	1.00885	0.336915	164	0.794514	1.03773	0.779341	-0.394645	-0.0577715	0.472479
Rv1016c	lpqT	cell wall and cell processes	0.700532	0.476211	1.05541	0.718412	0.336915	164	0.618333	0.886912	0.779341	-0.224321	-0.337001	0.472479
Rv2100	Rv2100	insertion seqs and phages	0.448562	0.548255	0.715656	1.01526	0.336915	236	0.448562	0.865456	0.779341	0.0996933	0.2996	0.472479
Rv3764c	tcrY	regulatory proteins	0.850089	0.463279	0.902091	0.763676	0.336915	164	0.598215	0.832883	0.779341	-0.38681	-0.138415	0.472479
Rv2416c	eis	virulence, detoxification, adaptation	0.59095	0.412607	0.892076	0.487528	0.336915	164	0.468482	0.689802	0.779341	-0.178343	-0.404548	0.472479
Rv0831c	Rv0831c	conserved hypotheticals	0.464858	0.245229	0.6306	0.678724	0.336915	164	0.266437	0.654662	0.779341	-0.219629	0.0481242	0.472479
Rv0040c	mtc28	cell wall and cell processes	0.713182	0.56461	0.689786	0.581524	0.336915	164	0.640675	0.635655	0.779341	-0.148572	-0.108262	0.472479
Rv0307c	Rv0307c	conserved hypotheticals	0.334319	0.148624	0.350818	0.439052	0.336915	164	0.196407	0.394935	0.779341	-0.185695	0.0882336	0.472479
Rv3894c-s2	Rv3894c.s2	cell wall and cell processes	0.407448	0.228226	0.42304	0.321481	0.336915	164	0.311507	0.372261	0.779341	-0.179222	-0.101559	0.472479
Rv0585c	Rv0585c	cell wall and cell processes	0.324876	0.442141	0.322375	0.400474	0.336915	236	0.349517	0.361424	0.779341	0.117266	0.0780989	0.472479
Rv1836c	Rv1836c	conserved hypotheticals	1.68245	1.2134	2.08072	1.58035	0.350702	165	1.38812	1.83054	0.799847	-0.469045	-0.500373	0.455061
Rv1733c	Rv1733c	cell wall and cell processes	1.24786	0.818543	1.44806	1.30739	0.350702	165	0.92176	1.37772	0.799847	-0.429314	-0.140664	0.455061
Rv1550	fadD11	lipid metabolism	0.335919	0.232783	0.392499	0.193634	0.350702	165	0.252278	0.293066	0.799847	-0.103136	-0.198864	0.455061
Rv2577	Rv2577	conserved hypotheticals	0.3279	0.0468271	0.332122	0.21379	0.350702	165	0.132131	0.272956	0.799847	-0.281073	-0.118332	0.455061
Rv1779c	Rv1779c	cell wall and cell processes	1.92369	1.5586	2.0526	1.69183	0.364842	166	1.79507	1.87221	0.803146	-0.365089	-0.360775	0.437896
Rv1878	glnA3	intermediary metabolism and respiration	0.551811	0.374043	0.860875	0.481737	0.364842	166	0.403768	0.671306	0.803146	-0.177768	-0.379138	0.437896
Rv0564c	gpdA1	lipid metabolism	0.476378	0.133269	0.546371	0.418535	0.364842	166	0.373371	0.482453	0.803146	-0.343109	-0.127836	0.437896
Rv2446c	Rv2446c	cell wall and cell processes	0.460056	0.298434	0.499974	0.44512	0.364842	166	0.370858	0.472547	0.803146	-0.161623	-0.0548543	0.437896
Rv1668c	Rv1668c	cell wall and cell processes	0.142586	0.356045	0.199868	0.375442	0.364842	234	0.245063	0.287655	0.803146	0.213459	0.175573	0.437896
Rv1435c	Rv1435c	cell wall and cell processes	3.03814	2.64314	3.27985	2.96089	0.379332	167	2.78349	3.12037	0.803146	-0.394999	-0.318968	0.420981
Rv3494c	mce4F	virulence, detoxification, adaptation	2.58763	2.26637	2.9396	2.6151	0.379332	167	2.4405	2.77735	0.803146	-0.321258	-0.324497	0.420981
Rv0339c	Rv0339c	regulatory proteins	1.30921	0.848441	1.74696	1.5079	0.379332	167	1.02732	1.62743	0.803146	-0.460772	-0.239066	0.420981
Rv2328	PE23	PE/PPE	0.890463	0.950237	1.3457	0.993925	0.379332	167	0.890463	1.16981	0.803146	0.0597741	-0.35177	0.420981
Rv2295	Rv2295	conserved hypotheticals	0.597941	0.454791	1.42027	0.723895	0.379332	167	0.488379	1.07208	0.803146	-0.14315	-0.696375	0.420981
Rv3912	Rv3912	conserved hypotheticals	0.766024	0.485944	1.18606	0.906604	0.379332	167	0.583722	1.04633	0.803146	-0.280081	-0.27946	0.420981
Rv3023c	Rv3023c	insertion seqs and phages	0.775346	0.475051	1.02484	0.765169	0.379332	167	0.544395	0.895002	0.803146	-0.300295	-0.259667	0.420981
Rv2587c	secD	cell wall and cell processes	0.556379	0.469108	0.967489	0.683835	0.379332	167	0.520197	0.825662	0.803146	-0.0872711	-0.283653	0.420981
Rv0270	fadD2	lipid metabolism	0.624385	0.277413	1.00524	0.6102	0.379332	167	0.439235	0.80772	0.803146	-0.346972	-0.395041	0.420981
Rv0742	PE_PGRS8	PE/PPE	0.509757	0.330564	0.938095	0.586233	0.379332	167	0.421136	0.762164	0.803146	-0.179193	-0.351862	0.420981
Rv2636	Rv2636	conserved hypotheticals	0.298756	0.595661	0.421084	0.772033	0.379332	233	0.334399	0.596559	0.803146	0.296905	0.350949	0.420981
Rv1052	Rv1052	conserved hypotheticals	0.50373	0.279875	0.600301	0.429926	0.379332	167	0.444261	0.515113	0.803146	-0.223855	-0.170375	0.420981
Rv0528	Rv0528	cell wall and cell processes	0.363159	0.236808	0.682422	0.337224	0.379332	167	0.254947	0.509823	0.803146	-0.126351	-0.345199	0.420981
Rv1910c	Rv1910c	cell wall and cell processes	0.332416	0.160094	0.592902	0.351477	0.379332	167	0.246505	0.47219	0.803146	-0.172322	-0.241426	0.420981
Rv2462c	tig	cell wall and cell processes	0.401345	0.161507	0.470937	0.463008	0.379332	167	0.239947	0.466972	0.803146	-0.239838	-0.00792857	0.420981
Rv2534c	efp	information pathways	0.385407	0.137443	0.607854	0.269174	0.379332	167	0.163603	0.438514	0.803146	-0.247964	-0.338679	0.420981
Rv3610c	ftsH	cell wall and cell processes	0.344679	0.0801103	0.412178	0.256211	0.379332	167	0.118626	0.334194	0.803146	-0.264569	-0.155967	0.420981
Rv2396	PE_PGRS41	PE/PPE	2.61484	1.58581	3.09533	2.50229	0.394171	168	1.71371	2.79881	0.808237	-1.02903	-0.593043	0.404315
Rv2510c	Rv2510c	conserved hypotheticals	2.04716	0.946813	2.29438	2.04556	0.394171	168	1.75873	2.16997	0.808237	-1.10035	-0.248829	0.404315
Rv0550c	vapB3	virulence, detoxification, adaptation	1.1822	1.71586	1.30352	1.80199	0.394171	232	1.28944	1.55276	0.808237	0.533656	0.498461	0.404315
Rv2219	Rv2219	cell wall and cell processes	1.2698	0.959925	1.4615	1.00432	0.394171	168	1.09387	1.23291	0.808237	-0.30987	-0.457178	0.404315
Rv3505	fadE27	lipid metabolism	0.763819	0.862741	1.19921	1.04498	0.394171	232	0.8315	1.12209	0.808237	0.098922	-0.154229	0.404315
Rv2752c	Rv2752c	conserved hypotheticals	0.48212	0.55738	0.726955	0.986673	0.394171	232	0.55738	0.856814	0.808237	0.0752594	0.259717	0.404315
Rv0872c	PE_PGRS15	PE/PPE	0.628089	0.427316	0.785641	0.614054	0.394171	168	0.507518	0.699847	0.808237	-0.200773	-0.171588	0.404315
Rv1026	Rv1026	virulence, detoxification, adaptation	0.5022	0.432654	0.833609	0.395386	0.394171	168	0.474271	0.614498	0.808237	-0.0695463	-0.438222	0.404315
Rv2868c	gcpE	conserved hypotheticals	0.383388	0.34754	0.655466	0.415973	0.394171	168	0.379886	0.53572	0.808237	-0.0358479	-0.239493	0.404315
Rv1507c	Rv1507c	conserved hypotheticals	0.521242	0.318338	0.648718	0.350344	0.394171	168	0.391908	0.499531	0.808237	-0.202904	-0.298374	0.404315
Rv1193	fadD36	lipid metabolism	2.66004	1.5954	2.39752	1.99229	0.409356	169	2.01893	2.19491	0.811223	-1.06464	-0.405226	0.387899
Rv2750	Rv2750	intermediary metabolism and respiration	1.63741	1.48154	2.21649	1.80957	0.409356	169	1.58004	2.01303	0.811223	-0.155871	-0.406923	0.387899
Rv0761c	adhB	intermediary metabolism and respiration	0.949547	1.70088	1.68951	1.85833	0.409356	231	1.10612	1.77392	0.811223	0.751332	0.168819	0.387899
Rv1917c	PPE34	PE/PPE	1.34221	1.63761	1.25138	1.76028	0.409356	231	1.43137	1.50583	0.811223	0.295397	0.508903	0.387899
Rv2712c	Rv2712c	conserved hypotheticals	0.615462	0.306872	1.13233	0.892939	0.409356	169	0.423904	1.01264	0.811223	-0.308589	-0.239395	0.387899
Rv0442c	PPE10	PE/PPE	0.518218	0.364936	1.09932	0.870585	0.409356	169	0.43329	0.984953	0.811223	-0.153281	-0.228737	0.387899
Rv0694	lldD1	intermediary metabolism and respiration	0.605139	0.811613	0.696675	1.08394	0.409356	231	0.625831	0.890305	0.811223	0.206474	0.387261	0.387899
Rv1243c	PE_PGRS23	PE/PPE	0.416349	0.286716	1.0246	0.640863	0.409356	169	0.358742	0.832729	0.811223	-0.129633	-0.383732	0.387899
Rv1234	Rv1234	cell wall and cell processes	0.610606	0.521456	0.728424	0.755947	0.409356	169	0.589456	0.742186	0.811223	-0.0891501	0.0275228	0.387899
Rv1154c	Rv1154c	conserved hypotheticals	0.361607	0.27077	0.596316	0.367527	0.409356	169	0.344974	0.481921	0.811223	-0.0908371	-0.228788	0.387899
Rv1338	murI	cell wall and cell processes	0.458687	0.258107	0.486114	0.40747	0.409356	169	0.421597	0.446792	0.811223	-0.20058	-0.0786443	0.387899
Rv3307	deoD	intermediary metabolism and respiration	1.39623	0.984562	1.60881	1.32131	0.424883	170	1.08162	1.46506	0.821947	-0.411669	-0.287499	0.37173
Rv2207	cobT	intermediary metabolism and respiration	0.638396	0.625724	1.5814	0.955272	0.424883	170	0.638396	1.26833	0.821947	-0.0126718	-0.626124	0.37173
Rv2700	Rv2700	cell wall and cell processes	0.783888	0.550996	1.30328	1.06707	0.424883	170	0.655659	1.18517	0.821947	-0.232892	-0.236213	0.37173
Rv1166	lpqW	cell wall and cell processes	0.611004	0.975368	0.901152	1.30735	0.424883	230	0.657059	1.10425	0.821947	0.364363	0.4062	0.37173
Rv0621	Rv0621	cell wall and cell processes	0.86117	0.551203	0.99824	0.886794	0.424883	170	0.8326	0.942517	0.821947	-0.309966	-0.111446	0.37173
Rv2713	sthA	intermediary metabolism and respiration	0.406304	0.242254	0.674032	0.644903	0.424883	170	0.342452	0.659467	0.821947	-0.16405	-0.0291291	0.37173
Rv3777	Rv3777	intermediary metabolism and respiration	0.197654	0.444293	0.450061	0.715671	0.424883	230	0.272888	0.582866	0.821947	0.246638	0.26561	0.37173
Rv0995	rimJ	information pathways	0.321166	0.408618	0.333148	0.507082	0.424883	230	0.362309	0.420115	0.821947	0.0874524	0.173935	0.37173
Rv2701c	suhB	intermediary metabolism and respiration	1.70941	1.09672	1.96557	1.54996	0.44075	171	1.1333	1.75777	0.82324	-0.612688	-0.415611	0.355808
Rv2463	lipP	intermediary metabolism and respiration	0.88434	1.18686	1.12638	1.64689	0.44075	229	0.909292	1.38664	0.82324	0.302518	0.52051	0.355808
Rv1445c	devB	intermediary metabolism and respiration	0.791179	0.827751	1.13076	1.52476	0.44075	229	0.815028	1.32776	0.82324	0.036572	0.393994	0.355808
Rv1449c	tkt	intermediary metabolism and respiration	0.945258	0.941832	1.34074	1.12967	0.44075	171	0.945258	1.23521	0.82324	-0.00342582	-0.211077	0.355808
Rv0426c	Rv0426c	cell wall and cell processes	0.767567	0.500393	1.04806	0.99996	0.44075	171	0.654236	1.02401	0.82324	-0.267174	-0.0481047	0.355808
Rv2052c	Rv2052c	conserved hypotheticals	0.538118	0.538524	0.678275	0.982003	0.44075	229	0.538118	0.830139	0.82324	0.000405798	0.303728	0.355808
Rv2324	Rv2324	regulatory proteins	0.383948	0.149336	0.614709	0.985471	0.44075	171	0.252423	0.80009	0.82324	-0.234612	0.370763	0.355808
Rv2338c	moeW	intermediary metabolism and respiration	0.362272	0.362393	0.70955	0.869708	0.44075	171	0.362272	0.789629	0.82324	0.000120546	0.160158	0.355808
Rv1599	hisD	intermediary metabolism and respiration	0.32066	0.364289	0.672025	0.872944	0.44075	229	0.338739	0.772485	0.82324	0.0436289	0.20092	0.355808
Rv2744c	X35kd_ag	conserved hypotheticals	0.548847	0.350855	0.671032	0.516626	0.44075	171	0.506872	0.593829	0.82324	-0.197991	-0.154406	0.355808
Rv2330c	lppP	cell wall and cell processes	0.446345	0.338613	0.565929	0.42278	0.44075	171	0.38901	0.494355	0.82324	-0.107732	-0.143149	0.355808
Rv0939	Rv0939	intermediary metabolism and respiration	0.406133	0.217881	0.546267	0.409584	0.44075	171	0.371098	0.477925	0.82324	-0.188252	-0.136683	0.355808
Rv3544c	fadE28	lipid metabolism	5.49996	5.20675	5.0617	4.72482	0.456951	172	5.30669	4.89326	0.829548	-0.293212	-0.33688	0.340131
Rv0313	Rv0313	conserved hypotheticals	1.11925	1.04834	1.46976	1.17224	0.456951	172	1.0726	1.321	0.829548	-0.070916	-0.297523	0.340131
Rv1437	pgk	intermediary metabolism and respiration	0.628589	0.583083	0.951472	0.777106	0.456951	172	0.618318	0.864289	0.829548	-0.0455062	-0.174366	0.340131
Rv0467	icl1	intermediary metabolism and respiration	0.376195	0.09718	0.732343	0.642183	0.456951	172	0.287984	0.687263	0.829548	-0.279015	-0.0901606	0.340131
Rv2993c	Rv2993c	intermediary metabolism and respiration	0.348859	0.403379	0.583765	0.687338	0.456951	228	0.379288	0.635551	0.829548	0.0545195	0.103573	0.340131
Rv3141	fadB4	lipid metabolism	0.381633	0.0534528	0.866725	0.390651	0.456951	172	0.127569	0.628688	0.829548	-0.32818	-0.476074	0.340131
Rv0295c	Rv0295c	conserved hypotheticals	0.539041	0.263479	0.708364	0.501989	0.456951	172	0.360833	0.605177	0.829548	-0.275563	-0.206375	0.340131
Rv1506c	Rv1506c	unknown	0.4339	0.356823	0.414682	0.445099	0.456951	172	0.398691	0.42989	0.829548	-0.0770766	0.0304168	0.340131
Rv3879c	espK	cell wall and cell processes	4.28783	4.1604	4.21673	3.74796	0.473481	173	4.1604	3.98235	0.829548	-0.127424	-0.468771	0.324698
Rv3480c	Rv3480c	lipid metabolism	1.62366	1.40127	1.90052	1.37791	0.473481	173	1.40127	1.63922	0.829548	-0.222392	-0.522602	0.324698
Rv1842c	Rv1842c	cell wall and cell processes	0.919615	1.35008	1.44989	1.51043	0.473481	227	1.20718	1.48016	0.829548	0.430463	0.0605379	0.324698
Rv2162c	PE_PGRS38	PE/PPE	0.328418	0.500489	1.14592	1.44783	0.473481	227	0.421556	1.29688	0.829548	0.172071	0.301908	0.324698
Rv0904c	accD3	lipid metabolism	0.757743	0.611215	1.24022	0.975207	0.473481	173	0.662669	1.10771	0.829548	-0.146528	-0.26501	0.324698
Rv2589	gabT	intermediary metabolism and respiration	0.664823	0.714767	1.2802	0.889098	0.473481	173	0.664823	1.08465	0.829548	0.0499438	-0.391099	0.324698
Rv3802c	Rv3802c	cell wall and cell processes	0.80806	0.687507	0.996749	0.843721	0.473481	173	0.772965	0.920235	0.829548	-0.120552	-0.153028	0.324698
Rv1180	pks3	lipid metabolism	0.788908	0.641553	0.867551	0.955308	0.473481	173	0.683684	0.91143	0.829548	-0.147355	0.0877572	0.324698
Rv0462	lpdC	intermediary metabolism and respiration	0.721341	0.523807	0.949281	0.800226	0.473481	173	0.545404	0.874753	0.829548	-0.197534	-0.149055	0.324698
Rv2466c	Rv2466c	conserved hypotheticals	0.411916	0.457551	0.423548	1.30207	0.473481	227	0.411916	0.862811	0.829548	0.0456349	0.878527	0.324698
Rv0839	Rv0839	conserved hypotheticals	0.613117	0.438764	0.826135	0.742568	0.473481	173	0.558381	0.784352	0.829548	-0.174353	-0.0835663	0.324698
Rv1699	pyrG	intermediary metabolism and respiration	0.465146	0.43228	0.924154	0.608069	0.473481	173	0.447902	0.766111	0.829548	-0.0328662	-0.316085	0.324698
Rv0976c	Rv0976c	conserved hypotheticals	0.490045	0.335648	0.553321	0.633231	0.473481	173	0.433469	0.593276	0.829548	-0.154397	0.0799096	0.324698
Rv0851c	Rv0851c	intermediary metabolism and respiration	0.405012	0.46264	0.462204	0.713684	0.473481	227	0.425249	0.587944	0.829548	0.0576284	0.25148	0.324698
Rv2450c	rpfE	cell wall and cell processes	0.347867	0.226511	0.523241	0.305705	0.473481	173	0.2898	0.414473	0.829548	-0.121356	-0.217536	0.324698
Rv1592c	Rv1592c	conserved hypotheticals	1.64383	2.48204	1.95974	2.34276	0.490334	226	1.98967	2.15125	0.834338	0.838209	0.383016	0.309508
Rv1895	Rv1895	intermediary metabolism and respiration	1.40943	1.05382	1.76065	1.78904	0.490334	174	1.28313	1.77485	0.834338	-0.355607	0.0283951	0.309508
Rv1346	mbtN	lipid metabolism	0.954423	0.721048	1.66045	1.31175	0.490334	174	0.874463	1.4861	0.834338	-0.233375	-0.348703	0.309508
Rv2400c	subI	cell wall and cell processes	0.950098	0.500391	1.4039	1.19199	0.490334	174	0.669092	1.29794	0.834338	-0.449706	-0.211911	0.309508
Rv3313c	add	intermediary metabolism and respiration	0.823402	0.63884	1.25116	1.31519	0.490334	174	0.765836	1.28317	0.834338	-0.184561	0.0640228	0.309508
Rv1230c	Rv1230c	cell wall and cell processes	0.899564	0.795361	1.31547	1.16621	0.490334	174	0.874744	1.24084	0.834338	-0.104203	-0.149263	0.309508
Rv2410c	Rv2410c	conserved hypotheticals	0.539408	0.553728	0.914847	0.774694	0.490334	174	0.539408	0.844771	0.834338	0.0143199	-0.140153	0.309508
Rv2125	Rv2125	conserved hypotheticals	0.664545	0.323139	0.75432	0.76407	0.490334	174	0.533724	0.759195	0.834338	-0.341406	0.00975021	0.309508
Rv2563	Rv2563	cell wall and cell processes	0.615263	0.492134	0.746641	0.561362	0.490334	174	0.517331	0.654002	0.834338	-0.123129	-0.185278	0.309508
Rv2999	lppY	cell wall and cell processes	0.417856	0.244258	0.746416	0.547763	0.490334	174	0.326936	0.64709	0.834338	-0.173598	-0.198653	0.309508
Rv1293	lysA	intermediary metabolism and respiration	0.234449	0.415426	0.559131	0.573449	0.490334	226	0.386961	0.56629	0.834338	0.180977	0.0143182	0.309508
Rv1146	mmpL13b	cell wall and cell processes	2.34003	3.03109	2.72607	3.12816	0.507505	225	2.6224	2.92711	0.837255	0.691054	0.402085	0.294559
Rv1323	fadA4	lipid metabolism	2.29013	2.49819	2.69659	2.91176	0.507505	225	2.41162	2.80418	0.837255	0.208061	0.215166	0.294559
Rv2797c	Rv2797c	conserved hypotheticals	0.46378	0.529253	1.39584	0.729276	0.507505	175	0.515663	1.06256	0.837255	0.0654728	-0.666566	0.294559
Rv1047	Rv1047	insertion seqs and phages	0.680182	0.636671	1.13559	0.968153	0.507505	175	0.659759	1.05187	0.837255	-0.0435115	-0.167436	0.294559
Rv3347c-sB	Rv3347c.sB	PE/PPE	0.789626	0.998705	0.904534	1.17637	0.507505	225	0.801173	1.04045	0.837255	0.209079	0.271835	0.294559
Rv1431	Rv1431	cell wall and cell processes	0.252744	0.440023	0.741937	0.987947	0.507505	225	0.309435	0.864942	0.837255	0.18728	0.24601	0.294559
Rv0155	pntAa	intermediary metabolism and respiration	0.815669	0.655912	0.848579	0.80518	0.507505	175	0.719215	0.826879	0.837255	-0.159757	-0.0433994	0.294559
Rv0752c	fadE9	lipid metabolism	0.335277	0.451785	0.53205	0.661595	0.507505	225	0.425635	0.596822	0.837255	0.116508	0.129545	0.294559
Rv3753c	Rv3753c	conserved hypotheticals	0.398042	0.00262434	0.654488	0.334305	0.507505	175	0.0910867	0.494397	0.837255	-0.395417	-0.320183	0.294559
Rv1974	Rv1974	cell wall and cell processes	0.410945	0.219082	0.502631	0.478983	0.507505	175	0.283571	0.490807	0.837255	-0.191863	-0.0236486	0.294559
Rv0806c	cpsY	cell wall and cell processes	0.344087	0.145574	0.418611	0.434492	0.507505	175	0.309896	0.426552	0.837255	-0.198513	0.015881	0.294559
Rv1205	Rv1205	conserved hypotheticals	0.236933	0.331144	0.366025	0.398376	0.507505	225	0.245788	0.3822	0.837255	0.0942112	0.0323513	0.294559
Rv1083	Rv1083	conserved hypotheticals	1.02248	0.931182	1.24909	1.00057	0.524987	176	0.95467	1.12483	0.85955	-0.091298	-0.248524	0.279852
Rv3133c	devR	regulatory proteins	0.553031	0.390995	0.759729	0.656988	0.524987	176	0.428725	0.708359	0.85955	-0.162036	-0.102741	0.279852
Rv1354c	Rv1354c	conserved hypotheticals	0.341441	0.384113	0.333808	0.397704	0.524987	224	0.358537	0.365756	0.85955	0.0426717	0.0638968	0.279852
Rv3614c	espD	cell wall and cell processes	1.78061	1.42627	2.0906	1.79049	0.542772	177	1.51922	1.94055	0.866834	-0.354341	-0.300111	0.265383
Rv2091c	Rv2091c	cell wall and cell processes	0.902996	1.14565	1.12723	1.30594	0.542772	223	0.913536	1.21658	0.866834	0.242657	0.178714	0.265383
Rv3708c	asd	intermediary metabolism and respiration	0.992069	0.489829	0.997521	0.819171	0.542772	177	0.728518	0.908346	0.866834	-0.50224	-0.17835	0.265383
Rv3624c	hpt	intermediary metabolism and respiration	0.410989	0.457613	0.890868	0.898665	0.542772	223	0.432056	0.894766	0.866834	0.0466234	0.00779721	0.265383
Rv3478	PPE60	PE/PPE	0.611073	0.392052	0.980668	0.661971	0.542772	177	0.484247	0.821319	0.866834	-0.219021	-0.318698	0.265383
Rv3166c	Rv3166c	conserved hypotheticals	0.548216	0.213744	1.13235	0.452932	0.542772	177	0.225961	0.792639	0.866834	-0.334471	-0.679414	0.265383
Rv1865c	Rv1865c	intermediary metabolism and respiration	0.523519	0.58068	0.555479	0.991087	0.542772	223	0.553094	0.773283	0.866834	0.0571604	0.435608	0.265383
Rv0990c	Rv0990c	conserved hypotheticals	0.492168	0.289687	0.602672	0.91742	0.542772	223	0.469449	0.760046	0.866834	-0.202481	0.314747	0.265383
Rv3587c	Rv3587c	cell wall and cell processes	0.0200644	0.560083	0.572629	0.560135	0.542772	223	0.215502	0.566382	0.866834	0.540018	-0.0124941	0.265383
Rv2133c	Rv2133c	conserved hypotheticals	0.462994	0.311041	0.599115	0.475527	0.542772	177	0.341872	0.537321	0.866834	-0.151953	-0.123588	0.265383
Rv0344c	lpqJ	cell wall and cell processes	2.4084	2.84001	2.62795	2.92954	0.560852	222	2.7113	2.77875	0.882696	0.431608	0.301594	0.251152
Rv0271c	fadE6	lipid metabolism	1.3368	1.01172	1.71186	1.27501	0.560852	178	1.15895	1.49344	0.882696	-0.325085	-0.43685	0.251152
Rv3350c-s1	Rv3350c.s1	PE/PPE	0.648234	0.711015	0.636123	0.909498	0.560852	222	0.665159	0.772811	0.882696	0.0627808	0.273375	0.251152
Rv0724	sppA	cell wall and cell processes	0.592874	0.25874	0.687308	0.609623	0.560852	178	0.330396	0.648466	0.882696	-0.334133	-0.0776852	0.251152
Rv0112	gca	cell wall and cell processes	0.285616	0.367082	0.531592	0.538385	0.560852	222	0.355304	0.534989	0.882696	0.0814659	0.00679268	0.251152
Rv3342	Rv3342	intermediary metabolism and respiration	0.394391	0.232785	0.592349	0.401949	0.560852	178	0.362118	0.497149	0.882696	-0.161606	-0.190399	0.251152
Rv3757c	proW	virulence, detoxification, adaptation	1.94729	2.30388	2.17344	2.25938	0.579218	221	2.1277	2.21641	0.885863	0.356589	0.0859371	0.237158
Rv2280	Rv2280	intermediary metabolism and respiration	1.32138	1.32131	2.08668	1.66126	0.579218	179	1.32131	1.87397	0.885863	-7.9428e-05	-0.425424	0.237158
Rv0318c	Rv0318c	cell wall and cell processes	0.954758	1.00924	0.958882	1.1388	0.579218	221	0.954758	1.04884	0.885863	0.0544833	0.179914	0.237158
Rv2172c	Rv2172c	conserved hypotheticals	0.637537	0.723915	0.844362	1.09198	0.579218	221	0.655527	0.968169	0.885863	0.0863782	0.247614	0.237158
Rv3653	PE_PGRS61	PE/PPE	0.535662	0.350184	1.07287	0.848844	0.579218	179	0.44099	0.960855	0.885863	-0.185478	-0.224021	0.237158
Rv2608	PPE42	PE/PPE	0.655059	0.807189	0.687551	1.12869	0.579218	221	0.774327	0.908119	0.885863	0.15213	0.441136	0.237158
Rv2681	Rv2681	conserved hypotheticals	0.490642	0.191841	0.725174	0.67251	0.579218	179	0.301904	0.698842	0.885863	-0.2988	-0.0526641	0.237158
Rv0993	galU	intermediary metabolism and respiration	0.380162	0.410428	0.759921	0.547747	0.579218	179	0.410428	0.653834	0.885863	0.0302665	-0.212174	0.237158
Rv3132c	devS	regulatory proteins	0.400806	0.366825	0.813128	0.485498	0.579218	179	0.366825	0.649313	0.885863	-0.0339809	-0.32763	0.237158
Rv0282	eccA3	cell wall and cell processes	0.461381	0.226288	0.669064	0.376963	0.579218	179	0.260761	0.523013	0.885863	-0.235092	-0.292101	0.237158
Rv1604	impA	intermediary metabolism and respiration	0.243646	0.411505	0.297156	0.421052	0.579218	221	0.311986	0.359104	0.885863	0.16786	0.123896	0.237158
Rv1854c	ndh	intermediary metabolism and respiration	0.287383	0.370421	0.255477	0.293651	0.579218	221	0.302544	0.274564	0.885863	0.0830378	0.0381738	0.237158
Rv1441c	PE_PGRS26	PE/PPE	0.778841	0.843181	1.90785	1.79482	0.597863	180	0.778841	1.85133	0.893358	0.0643402	-0.113036	0.223399
Rv3696c	glpK	intermediary metabolism and respiration	0.811053	0.886409	1.13981	1.18127	0.597863	220	0.841379	1.16054	0.893358	0.0753554	0.0414647	0.223399
Rv3526	kshA	intermediary metabolism and respiration	0.914391	0.880101	0.920293	1.12793	0.597863	220	0.899882	1.02411	0.893358	-0.0342906	0.207634	0.223399
Rv3535c	hsaG	intermediary metabolism and respiration	0.727349	0.564116	1.13999	0.790183	0.597863	180	0.608662	0.965088	0.893358	-0.163234	-0.349811	0.223399
Rv0146	Rv0146	lipid metabolism	0.776347	0.595887	0.883883	1.0352	0.597863	180	0.730585	0.959539	0.893358	-0.18046	0.151312	0.223399
Rv1698	mctB	cell wall and cell processes	0.490619	0.464821	0.928252	0.675161	0.597863	180	0.464821	0.801707	0.893358	-0.025798	-0.253091	0.223399
Rv1941	Rv1941	intermediary metabolism and respiration	0.367333	0.335988	0.551004	0.906232	0.597863	220	0.344867	0.728618	0.893358	-0.0313445	0.355228	0.223399
Rv0075	Rv0075	intermediary metabolism and respiration	0.435839	0.588697	0.486275	0.789377	0.597863	220	0.513115	0.637826	0.893358	0.152858	0.303102	0.223399
Rv0461	Rv0461	cell wall and cell processes	0.394886	0.253727	0.587679	0.54259	0.597863	180	0.356618	0.565134	0.893358	-0.141159	-0.0450897	0.223399
Rv3704c	gshA	intermediary metabolism and respiration	0.350768	0.237507	0.551701	0.472853	0.597863	180	0.329997	0.512277	0.893358	-0.113261	-0.078848	0.223399
Rv3029c	fixA	intermediary metabolism and respiration	4.26896	4.28779	4.14065	4.40002	0.616775	219	4.28779	4.27033	0.898887	0.0188273	0.259368	0.209873
Rv0304-s2	Rv0304.s2	PE/PPE	1.44152	1.64897	1.78878	1.86757	0.616775	219	1.49971	1.82817	0.898887	0.20745	0.0787892	0.209873
Rv2435c-sB	Rv2435c.sB	intermediary metabolism and respiration	1.43441	1.27056	1.8179	1.44338	0.616775	181	1.30592	1.63064	0.898887	-0.163855	-0.37452	0.209873
Rv1488	Rv1488	cell wall and cell processes	0.914758	0.917536	1.68211	1.17688	0.616775	181	0.914758	1.42949	0.898887	0.0027786	-0.505231	0.209873
Rv1486c	Rv1486c	conserved hypotheticals	1.23793	1.21018	1.31217	1.42077	0.616775	219	1.23793	1.36647	0.898887	-0.0277512	0.108596	0.209873
Rv3193c	Rv3193c	cell wall and cell processes	0.967937	0.661438	1.35529	1.08809	0.616775	181	0.808842	1.22169	0.898887	-0.306499	-0.267196	0.209873
Rv1705c	PPE22	PE/PPE	1.13194	0.243344	1.49798	0.737821	0.616775	181	0.331389	1.1179	0.898887	-0.8886	-0.760164	0.209873
Rv2946c-s3	Rv2946c.s3	lipid metabolism	0.892275	0.647196	1.16441	0.946079	0.616775	181	0.767283	1.05524	0.898887	-0.245079	-0.218326	0.209873
Rv0729	xylB	intermediary metabolism and respiration	0.703875	0.778184	1.12477	0.723891	0.616775	181	0.745639	0.924332	0.898887	0.0743087	-0.400882	0.209873
Rv2848c	cobB	intermediary metabolism and respiration	0.4242	0.412059	0.635647	1.03432	0.616775	219	0.421011	0.834981	0.898887	-0.0121411	0.398668	0.209873
Rv3036c	TB22.2	cell wall and cell processes	0.450462	0.416235	0.770578	0.475163	0.616775	181	0.416235	0.62287	0.898887	-0.0342268	-0.295415	0.209873
Rv2027c	dosT	regulatory proteins	2.80538	3.89144	2.98998	3.24533	0.635945	218	3.31493	3.11765	0.904516	1.08606	0.255348	0.196581
Rv2921c	ftsY	cell wall and cell processes	1.96815	1.3896	2.15511	1.99113	0.635945	182	1.75111	2.07312	0.904516	-0.578547	-0.163985	0.196581
Rv2977c	thiL	intermediary metabolism and respiration	1.00482	1.12902	1.35842	1.5458	0.635945	218	1.06067	1.45211	0.904516	0.124202	0.187377	0.196581
Rv1637c	Rv1637c	conserved hypotheticals	1.22176	1.18699	1.22715	1.3246	0.635945	218	1.22176	1.27588	0.904516	-0.0347721	0.0974536	0.196581
Rv3272	Rv3272	conserved hypotheticals	0.521598	0.486468	1.21648	0.878797	0.635945	182	0.499622	1.04764	0.904516	-0.0351298	-0.337681	0.196581
Rv1969	mce3D	virulence, detoxification, adaptation	0.524468	0.317028	0.876942	0.889497	0.635945	182	0.428447	0.883219	0.904516	-0.20744	0.0125554	0.196581
Rv3897c	Rv3897c	conserved hypotheticals	0.390765	0.192788	0.713451	0.965553	0.635945	182	0.233213	0.839502	0.904516	-0.197977	0.252102	0.196581
Rv3692	moxR2	regulatory proteins	0.380639	0.31115	0.819402	0.572552	0.635945	182	0.330722	0.695977	0.904516	-0.0694887	-0.246849	0.196581
Rv1045	Rv1045	conserved hypotheticals	0.272429	0.398453	0.761109	0.439212	0.635945	218	0.347683	0.600161	0.904516	0.126024	-0.321897	0.196581
Rv3838c	pheA	intermediary metabolism and respiration	0.425335	0.397415	0.52185	0.609923	0.635945	182	0.409452	0.565887	0.904516	-0.0279199	0.0880726	0.196581
Rv2946c-s2	Rv2946c.s2	lipid metabolism	0.345402	0.343285	0.565896	0.556149	0.635945	182	0.345402	0.561022	0.904516	-0.00211707	-0.00974738	0.196581
Rv0538	Rv0538	cell wall and cell processes	3.37527	2.78982	3.34012	2.92993	0.655361	183	3.01605	3.13502	0.910224	-0.585452	-0.410187	0.183519
Rv2928	tesA	lipid metabolism	1.28865	1.7248	1.51225	1.66839	0.655361	217	1.53846	1.59032	0.910224	0.436152	0.156142	0.183519
Rv0799c	Rv0799c	conserved hypotheticals	1.48806	0.771444	1.30804	1.41366	0.655361	183	0.848506	1.36085	0.910224	-0.716613	0.105621	0.183519
Rv3417c	groEL1	virulence, detoxification, adaptation	1.07005	0.952477	1.59545	1.09857	0.655361	183	0.952477	1.34701	0.910224	-0.117572	-0.496883	0.183519
Rv2243	fabD	lipid metabolism	1.06011	0.939495	1.30623	1.13837	0.655361	183	0.9784	1.2223	0.910224	-0.120613	-0.167864	0.183519
Rv2131c	cysQ	intermediary metabolism and respiration	0.989481	0.589246	1.17783	1.03612	0.655361	183	0.695867	1.10697	0.910224	-0.400234	-0.141711	0.183519
Rv1908c	katG	virulence, detoxification, adaptation	0.789326	0.554649	1.05344	0.891301	0.655361	183	0.647696	0.972368	0.910224	-0.234677	-0.162134	0.183519
Rv2578c	Rv2578c	conserved hypotheticals	0.515464	0.460737	0.89628	0.778935	0.655361	183	0.515464	0.837608	0.910224	-0.0547276	-0.117344	0.183519
Rv2806	Rv2806	cell wall and cell processes	0.763225	0.653608	0.766579	0.647366	0.655361	183	0.697685	0.706972	0.910224	-0.109617	-0.119212	0.183519
Rv0002	dnaN	information pathways	0.39444	0.452591	0.628719	0.746755	0.655361	217	0.414676	0.687737	0.910224	0.0581512	0.118037	0.183519
Rv3407	vapB47	virulence, detoxification, adaptation	0.344246	0.389308	0.511764	0.494491	0.655361	217	0.362879	0.503128	0.910224	0.0450623	-0.017273	0.183519
Rv3162c	Rv3162c	cell wall and cell processes	2.22696	1.62611	2.29633	2.25395	0.675014	184	1.85707	2.27514	0.912181	-0.600851	-0.0423811	0.170687
Rv0157	pntB	intermediary metabolism and respiration	0.757687	1.21582	1.3299	1.4583	0.675014	216	0.99674	1.3941	0.912181	0.458135	0.128398	0.170687
Rv2089c	pepE	intermediary metabolism and respiration	0.64502	0.701741	1.06581	1.4546	0.675014	216	0.66339	1.26021	0.912181	0.056721	0.388794	0.170687
Rv3694c	Rv3694c	cell wall and cell processes	0.346878	0.0898938	0.844148	1.20371	0.675014	184	0.167537	1.02393	0.912181	-0.256984	0.359557	0.170687
Rv2292c	Rv2292c	unknown	1.17243	0.742826	1.0577	0.942253	0.675014	184	0.810062	0.999974	0.912181	-0.429603	-0.115442	0.170687
Rv3245c	mtrB	regulatory proteins	0.552774	0.732456	0.948551	1.03452	0.675014	216	0.60685	0.991537	0.912181	0.179683	0.0859725	0.170687
Rv1487	Rv1487	cell wall and cell processes	0.770122	0.893176	0.894275	1.0015	0.675014	216	0.785453	0.947889	0.912181	0.123053	0.107228	0.170687
Rv0072	Rv0072	cell wall and cell processes	0.631149	0.490852	0.825006	0.793439	0.675014	184	0.545738	0.809223	0.912181	-0.140297	-0.0315672	0.170687
Rv2878c	mpt53	cell wall and cell processes	0.499775	0.483744	0.79447	0.684057	0.675014	184	0.499775	0.739263	0.912181	-0.016031	-0.110414	0.170687
Rv0354c	PPE7	PE/PPE	0.492306	0.595351	0.704569	0.642795	0.675014	184	0.537817	0.673682	0.912181	0.103044	-0.0617744	0.170687
Rv3201c	Rv3201c	information pathways	0.42581	0.416502	0.428327	0.557065	0.675014	216	0.422664	0.492696	0.912181	-0.00930814	0.128738	0.170687
Rv1288	Rv1288	conserved hypotheticals	0.378726	0.598647	0.446977	0.525054	0.675014	216	0.486253	0.486016	0.912181	0.219921	0.0780771	0.170687
Rv3419c	gcp	intermediary metabolism and respiration	0.308818	0.323371	0.466052	0.431839	0.675014	184	0.318674	0.448946	0.912181	0.0145534	-0.0342131	0.170687
Rv1364c	Rv1364c	information pathways	1.52756	1.7471	2.13063	2.29067	0.694891	215	1.68992	2.21065	0.919917	0.219533	0.16004	0.158083
Rv2552c	aroE	intermediary metabolism and respiration	0.883457	0.612915	1.21906	1.16766	0.694891	185	0.701342	1.19336	0.919917	-0.270542	-0.0513969	0.158083
Rv1872c	lldD2	intermediary metabolism and respiration	0.861622	0.969978	1.10336	1.13753	0.694891	215	0.932106	1.12045	0.919917	0.108356	0.0341692	0.158083
Rv2519	PE26	PE/PPE	0.454386	0.475311	0.724128	0.947524	0.694891	215	0.475311	0.835826	0.919917	0.020925	0.223396	0.158083
Rv0881	Rv0881	intermediary metabolism and respiration	0.673466	0.673612	0.7421	0.862967	0.694891	215	0.673466	0.802533	0.919917	0.000146566	0.120867	0.158083
Rv0178	Rv0178	cell wall and cell processes	0.639815	0.282345	0.832651	0.766299	0.694891	185	0.402722	0.799475	0.919917	-0.35747	-0.0663514	0.158083
Rv1184c	Rv1184c	cell wall and cell processes	0.496629	0.509837	0.684285	0.683497	0.694891	215	0.496629	0.683891	0.919917	0.0132083	-0.000788077	0.158083
Rv1395	Rv1395	regulatory proteins	0.501839	0.297335	0.678102	0.667424	0.694891	185	0.343802	0.672763	0.919917	-0.204504	-0.0106774	0.158083
Rv1869c	Rv1869c	intermediary metabolism and respiration	0.548927	0.300942	0.612802	0.607419	0.694891	185	0.467686	0.61011	0.919917	-0.247985	-0.00538317	0.158083
Rv0589	mce2A	virulence, detoxification, adaptation	0.377022	0.436104	0.420109	0.590158	0.694891	215	0.404145	0.505134	0.919917	0.0590826	0.170049	0.158083
Rv3811	Rv3811	conserved hypotheticals	2.87298	2.70858	3.07407	2.81407	0.71498	186	2.75796	2.94407	0.932131	-0.164399	-0.260002	0.145706
Rv2033c	Rv2033c	conserved hypotheticals	1.03797	1.05286	0.99513	1.11231	0.71498	214	1.03797	1.05372	0.932131	0.0148921	0.117182	0.145706
Rv3115	Rv3115	insertion seqs and phages	0.707195	0.542175	1.01463	0.963737	0.71498	186	0.640737	0.989183	0.932131	-0.16502	-0.0508905	0.145706
Rv0187	Rv0187	intermediary metabolism and respiration	0.476979	0.25548	1.08769	0.89027	0.71498	186	0.333221	0.98898	0.932131	-0.221499	-0.19742	0.145706
Rv2026c	Rv2026c	virulence, detoxification, adaptation	0.37799	0.406737	0.872896	0.578249	0.71498	186	0.397475	0.725572	0.932131	0.0287477	-0.294646	0.145706
Rv1360	Rv1360	intermediary metabolism and respiration	0.329398	0.589701	0.597912	0.668224	0.71498	214	0.415306	0.633068	0.932131	0.260303	0.0703115	0.145706
Rv0997	Rv0997	conserved hypotheticals	0.382415	0.399273	0.416248	0.468797	0.71498	214	0.382415	0.442523	0.932131	0.016858	0.0525483	0.145706
Rv2487c	PE_PGRS42	PE/PPE	1.65861	1.80581	1.91245	2.21335	0.735268	213	1.76828	2.0629	0.932131	0.1472	0.300906	0.133554
Rv1142c	echA10	lipid metabolism	1.23637	1.45599	1.59068	1.95231	0.735268	213	1.34378	1.7715	0.932131	0.21962	0.361638	0.133554
Rv1199c	Rv1199c	insertion seqs and phages	1.04604	0.94956	1.51744	1.34414	0.735268	187	1.00873	1.43079	0.932131	-0.0964792	-0.1733	0.133554
Rv0227c	Rv0227c	cell wall and cell processes	0.943378	1.00207	1.30536	1.54257	0.735268	213	0.949868	1.42396	0.932131	0.0586885	0.237209	0.133554
Rv2818c	Rv2818c	unknown	0.443945	0.481965	1.02149	1.29994	0.735268	213	0.481965	1.16071	0.932131	0.0380202	0.278452	0.133554
Rv2984	ppk1	intermediary metabolism and respiration	0.88197	0.712437	1.19206	1.12371	0.735268	187	0.847209	1.15789	0.932131	-0.169533	-0.0683448	0.133554
Rv2721c	Rv2721c	cell wall and cell processes	0.729468	0.707025	0.876212	1.31845	0.735268	213	0.707025	1.09733	0.932131	-0.0224435	0.442241	0.133554
Rv1277	Rv1277	conserved hypotheticals	0.864943	0.723876	0.922579	1.13178	0.735268	213	0.834352	1.02718	0.932131	-0.141067	0.209199	0.133554
Rv1971	mce3F	virulence, detoxification, adaptation	0.601759	0.525253	0.951771	0.768818	0.735268	187	0.563423	0.860294	0.932131	-0.0765058	-0.182953	0.133554
Rv2379c-s2	Rv2379c.s2	lipid metabolism	0.58185	0.403201	0.681509	0.841592	0.735268	187	0.414379	0.76155	0.932131	-0.178649	0.160083	0.133554
Rv0333	Rv0333	conserved hypotheticals	0.349269	0.440378	0.570429	0.6619	0.735268	213	0.366879	0.616165	0.932131	0.0911093	0.0914704	0.133554
Rv0731c	Rv0731c	lipid metabolism	0.358914	0.349176	0.687613	0.436764	0.735268	187	0.358914	0.562189	0.932131	-0.00973806	-0.250848	0.133554
Rv3800c-s1	Rv3800c.s1	lipid metabolism	0.370985	0.370335	0.374946	0.673817	0.735268	213	0.370335	0.524382	0.932131	-0.000650759	0.298871	0.133554
Rv0464c	Rv0464c	conserved hypotheticals	0.357177	0.354426	0.454484	0.365927	0.735268	187	0.357177	0.410205	0.932131	-0.00275089	-0.0885576	0.133554
Rv0583c	lpqN	cell wall and cell processes	2.18853	2.10513	2.29975	2.35642	0.755743	188	2.16228	2.32809	0.932131	-0.0834006	0.0566667	0.121626
Rv1428c	Rv1428c	conserved hypotheticals	1.74102	0.966587	1.75805	1.7328	0.755743	188	1.14774	1.74543	0.932131	-0.774431	-0.025247	0.121626
Rv3813c	Rv3813c	conserved hypotheticals	0.947647	0.436859	1.53909	1.32761	0.755743	188	0.574463	1.43335	0.932131	-0.510788	-0.211476	0.121626
Rv2139	pyrD	intermediary metabolism and respiration	1.1409	1.1403	1.48037	1.36995	0.755743	188	1.1409	1.42516	0.932131	-0.000594823	-0.110423	0.121626
Rv0480c	Rv0480c	intermediary metabolism and respiration	1.08318	1.08602	1.16911	1.27543	0.755743	212	1.08318	1.22227	0.932131	0.00284474	0.106326	0.121626
Rv1326c	glgB	intermediary metabolism and respiration	0.695827	0.987244	1.15005	1.04807	0.755743	212	0.856204	1.09906	0.932131	0.291417	-0.101984	0.121626
Rv1653	argJ	intermediary metabolism and respiration	0.518584	0.588039	1.04224	1.01688	0.755743	188	0.588039	1.02956	0.932131	0.0694542	-0.0253624	0.121626
Rv1920	Rv1920	cell wall and cell processes	0.727106	0.929493	0.947417	1.07483	0.755743	212	0.749342	1.01112	0.932131	0.202386	0.127409	0.121626
Rv2473	Rv2473	cell wall and cell processes	0.465558	0.528674	0.557324	0.91624	0.755743	212	0.465558	0.736782	0.932131	0.0631161	0.358916	0.121626
Rv1933c	fadE18	lipid metabolism	0.491171	0.488693	0.69167	0.701226	0.755743	212	0.488693	0.696448	0.932131	-0.00247734	0.00955644	0.121626
Rv0126	treS	virulence, detoxification, adaptation	0.531126	0.534058	0.741674	0.637306	0.755743	188	0.531126	0.68949	0.932131	0.00293174	-0.104368	0.121626
Rv1825	Rv1825	conserved hypotheticals	0.449034	0.262219	0.621669	0.539029	0.755743	188	0.389226	0.580349	0.932131	-0.186815	-0.0826401	0.121626
Rv3176c	mesT	virulence, detoxification, adaptation	0.592653	0.596427	0.614338	0.509967	0.755743	188	0.592653	0.562153	0.932131	0.00377355	-0.104371	0.121626
Rv1168c	PPE17	PE/PPE	0.326398	0.213703	0.477295	0.499573	0.755743	188	0.222822	0.488434	0.932131	-0.112694	0.0222778	0.121626
Rv1795	eccD5	cell wall and cell processes	0.282994	0.328415	0.389917	0.403796	0.755743	212	0.328415	0.396856	0.932131	0.0454212	0.0138788	0.121626
Rv3762c	Rv3762c	intermediary metabolism and respiration	0.845314	1.16435	1.60896	1.4285	0.776391	211	0.929452	1.51873	0.938018	0.319037	-0.180465	0.10992
Rv2307B	Rv2307B	conserved hypotheticals	1.29305	1.16011	1.52721	1.41308	0.776391	189	1.26539	1.47014	0.938018	-0.13294	-0.114126	0.10992
Rv1450c-s2	Rv1450c.s2	PE/PPE	0.478407	0.414353	0.931401	1.01237	0.776391	189	0.414353	0.971887	0.938018	-0.0640538	0.0809715	0.10992
Rv1754c	Rv1754c	conserved hypotheticals	0.464789	0.482812	1.03118	0.888436	0.776391	189	0.464789	0.959807	0.938018	0.0180226	-0.142742	0.10992
Rv0101-s4	Rv0101.s4	lipid metabolism	0.511251	0.512533	1.02607	0.61258	0.776391	189	0.511251	0.819325	0.938018	0.00128145	-0.413489	0.10992
Rv3282	Rv3282	conserved hypotheticals	0.384778	0.476857	0.667286	0.715268	0.776391	211	0.417712	0.691277	0.938018	0.0920788	0.0479819	0.10992
Rv2467	pepN	intermediary metabolism and respiration	0.344461	0.512568	0.549341	0.575966	0.776391	211	0.419402	0.562654	0.938018	0.168107	0.0266252	0.10992
Rv3347c-sC	Rv3347c.sC	PE/PPE	0.394364	0.406849	0.416007	0.591953	0.776391	211	0.394364	0.50398	0.938018	0.012485	0.175946	0.10992
Rv3851	Rv3851	cell wall and cell processes	0.378043	0.410071	0.502706	0.451456	0.776391	211	0.39342	0.477081	0.938018	0.032028	-0.0512504	0.10992
Rv3776	Rv3776	conserved hypotheticals	0.394911	0.352199	0.474122	0.467312	0.776391	189	0.377717	0.470717	0.938018	-0.0427118	-0.00681012	0.10992
Rv3561	fadD3	lipid metabolism	0.360597	0.312199	0.382739	0.492158	0.776391	189	0.351134	0.437449	0.938018	-0.0483984	0.109418	0.10992
Rv3515c	fadD19	lipid metabolism	2.20963	2.41964	2.51465	2.26245	0.797197	190	2.24003	2.38855	0.938729	0.210008	-0.2522	0.0984341
Rv1983	PE_PGRS35	PE/PPE	0.631115	0.649248	1.51432	1.58919	0.797197	190	0.631115	1.55176	0.938729	0.0181331	0.0748758	0.0984341
Rv0575c	Rv0575c	intermediary metabolism and respiration	0.999625	1.0581	1.09617	1.23433	0.797197	210	0.999625	1.16525	0.938729	0.0584786	0.13816	0.0984341
Rv2768c	PPE43	PE/PPE	0.36129	0.383007	0.962925	1.31196	0.797197	210	0.364248	1.13744	0.938729	0.0217165	0.349037	0.0984341
Rv2077c	Rv2077c	cell wall and cell processes	0.610568	0.545404	1.01802	1.21804	0.797197	210	0.580463	1.11803	0.938729	-0.0651637	0.200017	0.0984341
Rv2266	cyp124	intermediary metabolism and respiration	0.609793	0.69174	1.09082	0.976868	0.797197	190	0.66345	1.03384	0.938729	0.0819471	-0.113951	0.0984341
Rv2043c	pncA	intermediary metabolism and respiration	0.49697	0.553693	1.21299	0.722901	0.797197	190	0.549805	0.967945	0.938729	0.0567225	-0.490088	0.0984341
Rv3045	adhC	intermediary metabolism and respiration	0.583059	0.559524	0.606814	0.879633	0.797197	210	0.583059	0.743223	0.938729	-0.0235355	0.272819	0.0984341
Rv3168	Rv3168	virulence, detoxification, adaptation	0.459816	0.472101	0.722827	0.488734	0.797197	190	0.459816	0.60578	0.938729	0.0122852	-0.234093	0.0984341
Rv0391	metZ	intermediary metabolism and respiration	0.560886	0.56828	0.562513	0.60219	0.797197	210	0.560886	0.582352	0.938729	0.00739384	0.0396763	0.0984341
Rv3885c-m2	Rv3885c.m2	cell wall and cell processes	0.395457	0.331057	0.484039	0.400486	0.797197	190	0.37829	0.442263	0.938729	-0.0643999	-0.0835525	0.0984341
Rv1922	Rv1922	cell wall and cell processes	0.327921	0.361463	0.321646	0.555403	0.797197	210	0.35752	0.438524	0.938729	0.0335414	0.233757	0.0984341
Rv2923c	Rv2923c	conserved hypotheticals	0.341456	0.352766	0.46561	0.357891	0.797197	190	0.348038	0.411751	0.938729	0.01131	-0.107719	0.0984341
Rv0334	rmlA	intermediary metabolism and respiration	0.299834	0.373075	0.374344	0.37466	0.797197	210	0.353288	0.374502	0.938729	0.0732409	0.000315702	0.0984341
Rv0928	pstS3	cell wall and cell processes	0.280256	0.373435	0.417951	0.407035	0.818066	191	0.303606	0.412493	0.941234	0.0931787	-0.0109166	0.0872119
Rv2843	Rv2843	cell wall and cell processes	1.47586	1.94167	1.87125	2.14663	0.818149	209	1.6117	2.00894	0.941234	0.465814	0.275378	0.0871674
Rv2927c	Rv2927c	conserved hypotheticals	1.02674	1.27523	1.46915	1.27832	0.818149	191	1.11254	1.37373	0.941234	0.248484	-0.190825	0.0871674
Rv3054c	Rv3054c	conserved hypotheticals	0.796702	1.19878	1.30353	1.22448	0.818149	191	1.01473	1.264	0.941234	0.402082	-0.0790435	0.0871674
Rv0024	Rv0024	virulence, detoxification, adaptation	0.924679	0.834531	0.977851	1.06379	0.818149	209	0.924583	1.02082	0.941234	-0.0901481	0.0859425	0.0871674
Rv3590c	PE_PGRS58	PE/PPE	0.465894	0.385991	1.01692	1.0021	0.818149	191	0.385991	1.00951	0.941234	-0.0799034	-0.0148226	0.0871674
Rv3140	fadE23	lipid metabolism	0.613948	0.409718	0.988674	0.960313	0.818149	191	0.466801	0.974494	0.941234	-0.20423	-0.0283608	0.0871674
Rv0456c	echA2	lipid metabolism	0.363822	0.317327	0.877709	0.736692	0.818149	191	0.363822	0.8072	0.941234	-0.046495	-0.141017	0.0871674
Rv0853c	pdc	intermediary metabolism and respiration	0.511466	0.525317	0.845389	0.614067	0.818149	191	0.511466	0.729728	0.941234	0.0138502	-0.231322	0.0871674
Rv2169c	Rv2169c	cell wall and cell processes	0.344034	0.395053	0.634362	0.800552	0.818149	191	0.370306	0.717457	0.941234	0.0510182	0.16619	0.0871674
Rv2940c-s1	Rv2940c.s1	lipid metabolism	0.383062	0.499248	0.763874	0.627482	0.818149	209	0.462741	0.695678	0.941234	0.116186	-0.136392	0.0871674
Rv2468c	Rv2468c	conserved hypotheticals	0.277801	0.460442	0.527797	0.555088	0.818149	209	0.297622	0.541443	0.941234	0.182641	0.0272908	0.0871674
Rv1532c	Rv1532c	conserved hypotheticals	0.243779	0.339639	0.310761	0.384353	0.818149	209	0.254265	0.347557	0.941234	0.0958599	0.0735916	0.0871674
Rv2489c	Rv2489c	conserved hypotheticals	3.17524	3.25243	2.97952	2.98105	0.839232	208	3.24226	2.98028	0.95035	0.0771882	0.00153024	0.0761179
Rv3344c	PE_PGRS49	PE/PPE	2.44079	2.47129	3.03138	2.81548	0.839232	192	2.47129	2.92343	0.95035	0.0305017	-0.215897	0.0761179
Rv0171	mce1C	virulence, detoxification, adaptation	1.55693	1.27918	2.31847	2.08272	0.839232	192	1.43707	2.2006	0.95035	-0.277752	-0.235748	0.0761179
Rv3015c	Rv3015c	conserved hypotheticals	1.11689	1.27473	1.492	1.66346	0.839232	208	1.25902	1.57773	0.95035	0.157836	0.171454	0.0761179
Rv0223c	Rv0223c	intermediary metabolism and respiration	0.565512	0.736328	1.50997	1.334	0.839232	208	0.66976	1.42199	0.95035	0.170816	-0.175966	0.0761179
Rv2995c	leuB	intermediary metabolism and respiration	0.900869	0.856067	1.27157	1.22827	0.839232	192	0.900869	1.24992	0.95035	-0.0448015	-0.0432994	0.0761179
Rv3103c	Rv3103c	conserved hypotheticals	0.922741	0.905681	0.990428	1.0591	0.839232	208	0.922741	1.02477	0.95035	-0.0170601	0.0686767	0.0761179
Rv2381c	mbtD	lipid metabolism	0.343393	0.244767	0.406503	0.607585	0.839232	192	0.329396	0.507044	0.95035	-0.0986263	0.201082	0.0761179
Rv1524	Rv1524	intermediary metabolism and respiration	0.403476	0.224446	0.480703	0.343253	0.839232	192	0.296372	0.411978	0.95035	-0.17903	-0.13745	0.0761179
Rv0163	Rv0163	conserved hypotheticals	1.98084	2.65531	2.66169	2.55537	0.860431	193	2.59558	2.60853	0.952777	0.674473	-0.106321	0.065284
Rv1632c	Rv1632c	conserved hypotheticals	2.2041	1.83596	2.3722	2.39027	0.860431	193	1.92226	2.38123	0.952777	-0.368135	0.0180651	0.065284
Rv2448c	valS	information pathways	1.59198	2.04151	2.28381	2.40797	0.860431	207	1.85333	2.34589	0.952777	0.449528	0.124155	0.065284
Rv1680	Rv1680	conserved hypotheticals	0.848371	1.02173	1.32292	1.52415	0.860431	207	0.951941	1.42354	0.952777	0.173356	0.201225	0.065284
Rv3336c	trpS	information pathways	0.883722	1.15252	1.16868	1.29725	0.860431	193	1.0068	1.23296	0.952777	0.268798	0.128565	0.065284
Rv3005c	Rv3005c	conserved hypotheticals	0.555653	0.475395	0.892132	1.02728	0.860431	193	0.530821	0.959708	0.952777	-0.0802586	0.135152	0.065284
Rv1998c	Rv1998c	conserved hypotheticals	0.483326	0.608524	1.01001	0.892946	0.860431	193	0.554896	0.951478	0.952777	0.125198	-0.117064	0.065284
Rv3034c	Rv3034c	intermediary metabolism and respiration	0.535125	0.545401	0.91819	0.87833	0.860431	207	0.545401	0.89826	0.952777	0.0102762	-0.0398604	0.065284
Rv2235	Rv2235	cell wall and cell processes	0.420978	0.541897	0.815121	0.818774	0.860431	207	0.462046	0.816948	0.952777	0.120919	0.00365355	0.065284
Rv1024	Rv1024	cell wall and cell processes	0.0610831	0.487876	0.873661	0.663906	0.860431	207	0.188921	0.768783	0.952777	0.426793	-0.209755	0.065284
Rv3846	sodA	virulence, detoxification, adaptation	0.394395	0.243666	0.891115	0.631739	0.860431	193	0.365073	0.761427	0.952777	-0.150728	-0.259376	0.065284
Rv1067c	PE_PGRS19	PE/PPE	0.463023	0.5034	0.605033	0.882529	0.860431	207	0.482083	0.743781	0.952777	0.0403768	0.277495	0.065284
Rv2546	vapC18	virulence, detoxification, adaptation	0.350661	0.494312	0.595909	0.606474	0.860431	207	0.371086	0.601192	0.952777	0.143651	0.010565	0.065284
Rv0244c	fadE5	lipid metabolism	2.52537	2.72625	2.85634	2.71471	0.881731	194	2.52537	2.78552	0.955208	0.20088	-0.14163	0.054664
Rv0167	yrbE1A	virulence, detoxification, adaptation	2.04303	1.77557	2.05682	1.96654	0.881731	194	1.89858	2.01168	0.955208	-0.267456	-0.0902864	0.054664
Rv1964	yrbE3A	virulence, detoxification, adaptation	1.75468	1.63262	1.83393	1.85337	0.881731	206	1.75468	1.84365	0.955208	-0.122053	0.0194473	0.054664
Rv0422c	thiD	intermediary metabolism and respiration	1.582	1.49711	1.6114	1.64681	0.881731	206	1.582	1.6291	0.955208	-0.0848969	0.0354155	0.054664
Rv0645c	mmaA1	lipid metabolism	1.37206	1.3406	1.49022	1.52438	0.881731	194	1.3406	1.5073	0.955208	-0.0314527	0.0341631	0.054664
Rv3922c	Rv3922c	virulence, detoxification, adaptation	1.01193	0.577952	1.22027	1.22453	0.881731	194	0.77218	1.2224	0.955208	-0.43398	0.00425513	0.054664
Rv0560c	Rv0560c	intermediary metabolism and respiration	0.993933	0.869685	1.15773	1.25871	0.881731	206	0.893574	1.20822	0.955208	-0.124249	0.10098	0.054664
Rv2942-sA	Rv2942.sA	cell wall and cell processes	0.603226	0.594511	1.08369	1.26733	0.881731	194	0.603226	1.17551	0.955208	-0.00871567	0.183634	0.054664
Rv1444c	Rv1444c	conserved hypotheticals	0.618657	0.780204	0.865461	0.875952	0.881731	206	0.618657	0.870706	0.955208	0.161546	0.0104905	0.054664
Rv2156c	murX	cell wall and cell processes	0.490944	0.449617	0.660236	0.727899	0.881731	194	0.463751	0.694067	0.955208	-0.0413273	0.0676632	0.054664
Rv0751c	mmsB	intermediary metabolism and respiration	0.508426	0.550662	0.641541	0.737441	0.881731	206	0.519463	0.689491	0.955208	0.0422362	0.0958994	0.054664
Rv3594	Rv3594	conserved hypotheticals	0.332534	0.196067	0.471045	0.385034	0.881731	194	0.199342	0.428039	0.955208	-0.136467	-0.0860108	0.054664
Rv3067	Rv3067	conserved hypotheticals	0.273006	0.33121	0.457278	0.378724	0.881731	194	0.286839	0.418001	0.955208	0.0582045	-0.0785544	0.054664
Rv2184c	Rv2184c	conserved hypotheticals	1.82807	1.67145	1.96904	2.03065	0.903116	205	1.74074	1.99984	0.965503	-0.156623	0.0616089	0.0442562
Rv3721c	dnaZX	information pathways	1.27452	1.19493	1.36039	1.5858	0.903116	195	1.27452	1.4731	0.965503	-0.0795913	0.22541	0.0442562
Rv2781c	Rv2781c	intermediary metabolism and respiration	0.590605	0.425568	1.23148	1.06551	0.903116	195	0.457102	1.1485	0.965503	-0.165036	-0.165976	0.0442562
Rv3111	moaC1	intermediary metabolism and respiration	0.833325	0.99462	1.03538	1.05431	0.903116	205	0.910482	1.04485	0.965503	0.161295	0.0189258	0.0442562
Rv0671	lpqP	cell wall and cell processes	0.891163	0.978267	1.0087	1.05398	0.903116	205	0.897794	1.03134	0.965503	0.0871048	0.0452859	0.0442562
Rv0148	Rv0148	intermediary metabolism and respiration	0.527131	0.489059	0.748902	0.824496	0.903116	205	0.489059	0.786699	0.965503	-0.0380712	0.0755931	0.0442562
Rv2046	lppI	cell wall and cell processes	0.452563	0.482395	0.618123	0.447209	0.903116	195	0.460338	0.532666	0.965503	0.0298322	-0.170914	0.0442562
Rv2388c	hemN	intermediary metabolism and respiration	0.37913	0.420027	0.411955	0.479106	0.903116	205	0.420027	0.445531	0.965503	0.0408972	0.0671509	0.0442562
Rv3009c	gatB	information pathways	1.42096	1.48405	1.7508	1.76389	0.924573	196	1.4271	1.75734	0.974023	0.0630915	0.0130906	0.0340589
Rv1382	Rv1382	cell wall and cell processes	0.888876	0.75704	1.02132	1.22995	0.924573	196	0.86064	1.12564	0.974023	-0.131836	0.20863	0.0340589
Rv0021c	Rv0021c	conserved hypotheticals	0.700233	0.703942	0.972126	1.17824	0.924573	196	0.702465	1.07518	0.974023	0.00370938	0.206114	0.0340589
Rv1400c	lipI	intermediary metabolism and respiration	0.774045	0.778195	0.986792	0.882661	0.924573	204	0.77569	0.934726	0.974023	0.00414963	-0.104131	0.0340589
Rv3869	eccB1	cell wall and cell processes	0.309321	0.551372	0.914189	0.654983	0.924573	204	0.425193	0.784586	0.974023	0.242051	-0.259206	0.0340589
Rv3377c	Rv3377c	intermediary metabolism and respiration	0.571262	0.611346	0.662656	0.850645	0.924573	204	0.611346	0.756651	0.974023	0.0400843	0.187989	0.0340589
Rv0908	ctpE	cell wall and cell processes	0.422748	0.389006	0.809292	0.571753	0.924573	196	0.41553	0.690523	0.974023	-0.0337424	-0.237539	0.0340589
Rv3607c	folB	intermediary metabolism and respiration	0.555076	0.680027	0.577794	0.616501	0.924573	204	0.574941	0.597148	0.974023	0.124951	0.0387072	0.0340589
Rv2038c	Rv2038c	cell wall and cell processes	0.324383	0.342252	0.403942	0.479743	0.924573	196	0.342252	0.441843	0.974023	0.0178693	0.0758011	0.0340589
Rv2264c	Rv2264c	conserved hypotheticals	1.00607	1.16884	1.81465	1.67943	0.946084	197	1.05585	1.74704	0.974571	0.162774	-0.135221	0.0240703
Rv0914c	Rv0914c	lipid metabolism	1.61238	1.63409	1.81338	1.67972	0.946084	197	1.61238	1.74655	0.974571	0.02171	-0.133652	0.0240703
Rv2605c	tesB2	lipid metabolism	1.08555	1.0283	1.13742	1.19356	0.946084	203	1.08555	1.16549	0.974571	-0.0572577	0.0561345	0.0240703
Rv1115	Rv1115	cell wall and cell processes	0.777482	0.884548	1.03324	1.16486	0.946084	203	0.784371	1.09905	0.974571	0.107065	0.131626	0.0240703
Rv0686	Rv0686	cell wall and cell processes	0.843219	0.984765	1.01353	1.09022	0.946084	203	0.843219	1.05188	0.974571	0.141546	0.0766936	0.0240703
Rv1405c	Rv1405c	intermediary metabolism and respiration	0.708037	0.670805	1.00789	0.973237	0.946084	203	0.670805	0.990562	0.974571	-0.0372327	-0.0346504	0.0240703
Rv2702	ppgK	intermediary metabolism and respiration	0.608433	0.582224	0.846639	1.07261	0.946084	197	0.594452	0.959624	0.974571	-0.0262089	0.225971	0.0240703
Rv0490	senX3	regulatory proteins	0.712457	0.808632	0.811002	1.05802	0.946084	203	0.767854	0.934511	0.974571	0.0961748	0.247019	0.0240703
Rv3330	dacB1	cell wall and cell processes	0.638088	0.636145	0.876217	0.961597	0.946084	203	0.636145	0.918907	0.974571	-0.00194351	0.0853807	0.0240703
Rv3273	Rv3273	intermediary metabolism and respiration	0.491429	0.509082	0.5535	0.864565	0.946084	197	0.492232	0.709032	0.974571	0.0176531	0.311065	0.0240703
Rv2890c	rpsB	information pathways	0.537377	0.121693	0.59651	0.804886	0.946084	203	0.392871	0.700698	0.974571	-0.415684	0.208376	0.0240703
Rv3093c	Rv3093c	intermediary metabolism and respiration	0.402108	0.384192	0.432625	0.44683	0.946084	203	0.385056	0.439728	0.974571	-0.0179156	0.0142054	0.0240703
Rv3347c-s1	Rv3347c.s1	PE/PPE	0.387416	0.364236	0.388597	0.397553	0.946084	197	0.367172	0.393075	0.974571	-0.0231801	0.00895626	0.0240703
Rv1527c-s4	Rv1527c.s4	lipid metabolism	0.246437	0.337317	0.323335	0.311768	0.946084	203	0.288053	0.317552	0.974571	0.0908794	-0.0115676	0.0240703
Rv2593c	ruvA	information pathways	1.7421	2.50524	2.22982	2.24898	0.967635	198	2.13559	2.2394	0.981221	0.763145	0.0191593	0.0142886
Rv3001c	ilvC	intermediary metabolism and respiration	1.24037	1.34635	1.33219	1.37341	0.967635	202	1.31726	1.3528	0.981221	0.105981	0.0412159	0.0142886
Rv0044c	Rv0044c	intermediary metabolism and respiration	1.16395	1.32768	1.30656	1.35616	0.967635	202	1.31304	1.33136	0.981221	0.163723	0.0496049	0.0142886
Rv0562	grcC1	intermediary metabolism and respiration	0.866809	1.06506	1.14602	1.26974	0.967635	202	0.990349	1.20788	0.981221	0.198246	0.123718	0.0142886
Rv3799c	accD4	lipid metabolism	0.557861	0.478701	1.35829	0.646855	0.967635	198	0.529829	1.00257	0.981221	-0.0791602	-0.711438	0.0142886
Rv0497	Rv0497	cell wall and cell processes	0.644141	0.702999	0.964367	0.997929	0.967635	198	0.652306	0.981148	0.981221	0.058858	0.0335621	0.0142886
Rv3538	Rv3538	intermediary metabolism and respiration	0.852946	0.813716	0.954598	0.988551	0.967635	198	0.852946	0.971575	0.981221	-0.03923	0.0339524	0.0142886
Rv0953c	Rv0953c	intermediary metabolism and respiration	0.808306	0.798871	0.933763	0.98584	0.967635	202	0.808306	0.959801	0.981221	-0.00943536	0.0520763	0.0142886
Rv1683	Rv1683	lipid metabolism	0.483862	0.465	0.793535	0.778325	0.967635	198	0.4753	0.78593	0.981221	-0.0188623	-0.0152106	0.0142886
Rv0809	purM	intermediary metabolism and respiration	0.444043	0.424421	0.717341	0.807694	0.967635	198	0.430934	0.762518	0.981221	-0.0196226	0.0903537	0.0142886
Rv3766	Rv3766	conserved hypotheticals	1.87133	2.23299	2.29135	2.28501	0.989209	201	1.91419	2.28818	0.993796	0.361656	-0.00634092	0.00471198
Rv3604c	Rv3604c	cell wall and cell processes	1.08983	1.1008	1.5821	1.46772	0.989209	199	1.08983	1.52491	0.993796	0.0109714	-0.114381	0.00471198
Rv3831	Rv3831	conserved hypotheticals	1.00886	0.897522	1.05698	1.12539	0.989209	201	1.00886	1.09119	0.993796	-0.111334	0.0684052	0.00471198
Rv3495c	lprN	cell wall and cell processes	0.745279	0.776718	0.877976	0.823774	0.989209	201	0.745279	0.850875	0.993796	0.0314384	-0.0542016	0.00471198
Rv3761c	fadE36	lipid metabolism	0.604782	0.621684	0.778707	0.681949	0.989209	201	0.604782	0.730328	0.993796	0.0169025	-0.0967583	0.00471198
Rv0188	Rv0188	cell wall and cell processes	0.444653	0.488298	0.520413	0.580999	0.989209	201	0.444653	0.550706	0.993796	0.0436457	0.0605856	0.00471198
Rv1031	kdpC	cell wall and cell processes	0.874008	0.952256	1.36118	1.40438	1	200	0.909468	1.38278	1	0.0782481	0.0431983	0
Rv3144c	PPE52	PE/PPE	0.636406	0.577146	1.0541	1.25573	1	200	0.599382	1.15492	1	-0.0592599	0.201628	0
Rv0189c	ilvD	intermediary metabolism and respiration	0.40665	0.572881	0.684195	0.564169	1	200	0.494605	0.624182	1	0.166231	-0.120026	0

## Sheet: RSTR_LTBI_SA
rv_name	protein	functional_category	RSTR.median	LTBI.median	RSTR.mean	LTBI.mean	p_val	statistic	median.intensity	mean.intensity	fdr	difference_median	difference_mean	neglog_pval
Rv2588c	yajC	cell wall and cell processes	1.59834	0.543866	1.76505	0.725333	0.000140978	305	0.857146	1.33777	0.11969	-1.05447	-1.03971	3.85085
Rv3345c-s3	Rv3345c.s3	PE/PPE	0.704544	0.206868	1.27554	0.393396	0.000922608	349	0.303288	0.913014	0.391647	-0.497676	-0.882143	3.03498
Rv1452c	PE_PGRS28	PE/PPE	0.878508	-0.0819858	1.81589	0.300087	0.00448004	391	0.120337	1.19295	0.82178	-0.960493	-1.5158	2.34872
Rv0101-s3_US	Rv0101.s3_US	lipid metabolism	0.406243	0.214744	0.827676	0.2935	0.00515199	395	0.339184	0.608151	0.82178	-0.191499	-0.534176	2.28802
Rv2801c	mazF9	virulence, detoxification, adaptation	0.509645	0.26815	0.597519	0.439949	0.00515199	395	0.369797	0.532764	0.82178	-0.241495	-0.15757	2.28802
Rv3344c	PE_PGRS49	PE/PPE	4.56193	1.87286	3.8633	2.41588	0.00633147	401	2.99711	3.26847	0.82178	-2.68907	-1.44742	2.1985
Rv3920c	Rv3920c	conserved hypotheticals	0.284031	0.507129	0.505006	0.701938	0.00677557	887	0.349488	0.585937	0.82178	0.223098	0.196933	2.16905
Rv0064-s1	Rv0064.s1	cell wall and cell processes	0.546674	0.441366	0.756618	0.507864	0.00914005	412	0.488166	0.65439	0.944075	-0.105308	-0.248753	2.03905
Rv1459c	Rv1459c	cell wall and cell processes	0.412936	0.557414	0.500379	0.677055	0.0142934	864	0.45903	0.572985	0.944075	0.144478	0.176676	1.84486
Rv3873	PPE68	PE/PPE	0.909881	1.77996	1.22844	1.84506	0.0152083	862	1.18993	1.48184	0.944075	0.870075	0.616622	1.81792
Rv3340	metC	intermediary metabolism and respiration	0.423782	0.207303	0.783924	0.301382	0.0156848	429	0.329957	0.585619	0.944075	-0.21648	-0.482542	1.80452
Rv2219A	Rv2219A	cell wall and cell processes	0.511439	0.370304	0.667076	0.591736	0.017194	432	0.467306	0.636114	0.944075	-0.141135	-0.0753405	1.76462
Rv1445c	devB	intermediary metabolism and respiration	0.805448	0.358583	1.27419	0.658365	0.0182696	434	0.637935	1.02111	0.944075	-0.446864	-0.615826	1.73827
Rv3333c	Rv3333c	conserved hypotheticals	1.71077	0.936234	2.32486	1.3114	0.0212199	439	1.14472	1.90837	0.944075	-0.774533	-1.01346	1.67326
Rv0730	Rv0730	intermediary metabolism and respiration	0.607976	0.184569	1.00417	0.482917	0.0218574	440	0.301996	0.789957	0.944075	-0.423408	-0.521254	1.6604
Rv1441c	PE_PGRS26	PE/PPE	1.92519	0.912316	2.38336	1.44243	0.0225115	441	1.6052	1.99668	0.944075	-1.01288	-0.940924	1.6476
Rv3694c	Rv3694c	cell wall and cell processes	0.165785	1.03794	1.00162	1.7991	0.0225115	849	0.340889	1.32935	0.944075	0.872151	0.797477	1.6476
Rv0393	Rv0393	insertion seqs and phages	0.345216	0.218536	0.455976	0.273467	0.0231825	442	0.259678	0.380972	0.944075	-0.12668	-0.182509	1.63484
Rv0227c	Rv0227c	cell wall and cell processes	0.874381	1.2431	1.27039	1.59936	0.0260433	844	1.05798	1.40558	0.944075	0.368724	0.328973	1.5843
Rv2264c	Rv2264c	conserved hypotheticals	1.2762	0.987749	1.38393	1.16313	0.0260433	446	1.09438	1.29319	0.944075	-0.288449	-0.220802	1.5843
Rv1631	coaE	intermediary metabolism and respiration	0.502559	0.934299	0.657302	1.13468	0.0268045	843	0.613629	0.853483	0.944075	0.43174	0.477373	1.57179
Rv1410c	Rv1410c	cell wall and cell processes	0.976984	1.25141	1.28956	1.35803	0.0300443	839	1.13139	1.3177	0.944075	0.274431	0.068469	1.52224
Rv1307	atpH	intermediary metabolism and respiration	1.41323	1.75223	1.67659	2.1931	0.0345626	834	1.54595	1.88885	0.944075	0.339004	0.516508	1.46139
Rv1739c	Rv1739c	cell wall and cell processes	0.525001	0.664465	0.637377	0.765583	0.0355327	833	0.581824	0.690064	0.944075	0.139464	0.128207	1.44937
Rv3431c	Rv3431c	insertion seqs and phages	0.665951	0.492785	1.13557	0.562688	0.036526	458	0.613412	0.900142	0.944075	-0.173166	-0.572887	1.4374
Rv0931c	pknD	regulatory proteins	1.61381	2.0708	1.55548	2.10869	0.0385837	830	1.77133	1.78282	0.944075	0.456985	0.553212	1.4136
Rv2194	qcrC	intermediary metabolism and respiration	0.530313	0.317606	0.689688	0.568542	0.039649	461	0.437637	0.639902	0.944075	-0.212708	-0.121146	1.40177
Rv3234c	tgs3	lipid metabolism	0.431781	0.298882	0.534438	0.384221	0.039649	461	0.396432	0.472705	0.944075	-0.132899	-0.150217	1.40177
Rv2048c-s1	Rv2048c.s1	lipid metabolism	1.00286	1.41379	1.25555	1.44478	0.0407392	828	1.07079	1.33331	0.944075	0.410927	0.189237	1.38999
Rv0436c	pssA	lipid metabolism	1.1104	0.944567	1.27649	1.06002	0.0418546	463	1.05208	1.18753	0.944075	-0.165829	-0.216464	1.37826
Rv0314c	Rv0314c	cell wall and cell processes	0.207233	0.331883	0.39246	0.543133	0.0429958	826	0.22556	0.45438	0.944075	0.124651	0.150673	1.36657
Rv0422c	thiD	intermediary metabolism and respiration	0.810559	0.990167	0.910119	1.47095	0.0441631	825	0.873568	1.1406	0.944075	0.179608	0.560834	1.35494
Rv3049c	Rv3049c	intermediary metabolism and respiration	0.781498	0.417267	0.944111	0.637809	0.0441631	465	0.650558	0.818234	0.944075	-0.364231	-0.306302	1.35494
Rv3623	lpqG	cell wall and cell processes	0.601784	0.881015	1.0066	1.66876	0.0453571	824	0.745483	1.27872	0.944075	0.279231	0.66216	1.34335
Rv3848	Rv3848	cell wall and cell processes	0.461556	0.5337	0.676139	0.665542	0.0465782	823	0.495578	0.671784	0.944075	0.0721443	-0.010597	1.33182
Rv2396	PE_PGRS41	PE/PPE	1.97056	0.810133	2.58339	1.49745	0.0478269	468	1.46787	2.13711	0.944075	-1.16043	-1.08595	1.32033
Rv2548A	Rv2548A	conserved hypotheticals	3.02429	2.67445	3.11299	2.74846	0.0504087	470	2.92077	2.96318	0.944075	-0.349848	-0.364528	1.29749
Rv3781	rfbE	cell wall and cell processes	0.353596	0.0878999	0.601559	0.357601	0.0504087	470	0.294727	0.501302	0.944075	-0.265696	-0.243959	1.29749
Rv2490c-s3	Rv2490c.s3	PE/PPE	0.598259	0.385965	1.26202	0.79865	0.0517428	471	0.518964	1.07159	0.944075	-0.212294	-0.463368	1.28615
Rv1622c	cydB	intermediary metabolism and respiration	0.491059	0.592744	0.54483	0.71503	0.0517428	819	0.540315	0.614775	0.944075	0.101686	0.1702	1.28615
Rv2777c	Rv2777c	conserved hypotheticals	0.58853	0.435	0.948827	0.573077	0.052419	471.5	0.537018	0.794409	0.944075	-0.15353	-0.375751	1.28051
Rv2444c-s2	Rv2444c.s2	information pathways	0.918972	0.425341	1.21088	0.78909	0.0588639	476	0.669783	1.03754	0.944075	-0.493632	-0.421794	1.23015
Rv0250c	Rv0250c	conserved hypotheticals	0.68526	0.30824	0.8296	0.511658	0.0619317	478	0.482915	0.698939	0.944075	-0.37702	-0.317942	1.20809
Rv0853c	pdc	intermediary metabolism and respiration	0.814104	1.09058	1.17344	1.29069	0.0635145	811	0.942013	1.22163	0.944075	0.276472	0.117249	1.19713
Rv0468	fadB2	lipid metabolism	0.265739	0.426401	0.517959	0.746325	0.0635145	811	0.36325	0.611808	0.944075	0.160662	0.228366	1.19713
Rv2113	Rv2113	cell wall and cell processes	0.450661	0.569024	0.576868	0.984806	0.0635145	811	0.49006	0.744514	0.944075	0.118363	0.407938	1.19713
Rv0297	PE_PGRS5	PE/PPE	0.493876	0.360696	1.55074	0.650791	0.0651306	480	0.431618	1.1809	0.944075	-0.13318	-0.899948	1.18621
Rv3438	Rv3438	conserved hypotheticals	0.290539	0.653311	0.634802	1.10472	0.0667805	809	0.325498	0.827918	0.944075	0.362772	0.469916	1.17535
Rv2666	Rv2666	insertion seqs and phages	0.54489	0.347375	0.700121	0.523328	0.0667805	481	0.456424	0.627466	0.944075	-0.197515	-0.176792	1.17535
Rv0560c	Rv0560c	intermediary metabolism and respiration	0.22556	0.375992	0.384538	0.685502	0.0667805	809	0.246842	0.508222	0.944075	0.150432	0.300964	1.17535
Rv3064c	Rv3064c	cell wall and cell processes	0.457443	0.400849	0.55659	0.525487	0.0667805	481	0.452533	0.543808	0.944075	-0.0565944	-0.0311026	1.17535
Rv3282	Rv3282	conserved hypotheticals	1.00755	0.798912	1.17269	0.928924	0.0684646	482	0.839312	1.07251	0.944075	-0.208641	-0.243765	1.16453
Rv2529	Rv2529	conserved hypotheticals	0.404509	0.544908	0.536793	0.755374	0.0684646	808	0.438153	0.626621	0.944075	0.140399	0.218581	1.16453
Rv1836c	Rv1836c	conserved hypotheticals	0.558951	0.42229	0.983574	0.47752	0.0701835	483	0.496832	0.775607	0.944075	-0.136661	-0.506055	1.15377
Rv0180c	Rv0180c	cell wall and cell processes	0.224733	0.351801	0.461926	0.83367	0.0719376	806	0.265486	0.614697	0.944075	0.127068	0.371744	1.14304
Rv3043c	ctaD	intermediary metabolism and respiration	0.701625	0.759307	0.79906	0.925069	0.0755536	804	0.721302	0.850844	0.944075	0.0576817	0.126009	1.12174
Rv2468A	Rv2468A	conserved hypotheticals	0.383248	0.502252	0.543412	0.797711	0.0755536	804	0.434231	0.647918	0.944075	0.119004	0.254299	1.12174
Rv3307	deoD	intermediary metabolism and respiration	0.55283	0.448823	0.825256	0.497386	0.0774165	487	0.480614	0.690515	0.944075	-0.104007	-0.327869	1.11117
Rv0176	Rv0176	cell wall and cell processes	0.43175	0.532419	0.578606	0.846496	0.0793166	802	0.470494	0.688698	0.944075	0.100669	0.26789	1.10064
Rv1360	Rv1360	intermediary metabolism and respiration	0.87547	1.13763	1.12201	1.5902	0.0812545	801	0.935003	1.31442	0.944075	0.26216	0.468186	1.09015
Rv1302	rfe	cell wall and cell processes	0.451301	0.550744	0.53842	0.655804	0.0812545	801	0.490212	0.58666	0.944075	0.0994433	0.117384	1.09015
Rv0527	ccdA	intermediary metabolism and respiration	0.577838	0.671488	0.621255	0.746827	0.0812545	801	0.607554	0.67286	0.944075	0.0936496	0.125573	1.09015
Rv1969	mce3D	virulence, detoxification, adaptation	0.467695	0.568425	0.494576	0.702661	0.0812545	801	0.510373	0.58009	0.944075	0.10073	0.208085	1.09015
Rv3483c	Rv3483c	cell wall and cell processes	1.05864	0.74549	1.26213	1.07209	0.0832306	490	0.915237	1.18403	0.944075	-0.313149	-0.190038	1.07972
Rv3293	pcd	intermediary metabolism and respiration	0.964969	0.637521	1.24019	0.859936	0.0832306	490	0.853321	1.08392	0.944075	-0.327448	-0.380251	1.07972
Rv2316	uspA	cell wall and cell processes	0.800602	0.688055	0.900784	0.798563	0.0832306	490	0.794312	0.858775	0.944075	-0.112547	-0.102222	1.07972
Rv0061	Rv0061	conserved hypotheticals	0.416704	0.363487	0.517448	0.377921	0.0852455	491	0.399585	0.460108	0.944075	-0.0532171	-0.139527	1.06933
Rv2707	Rv2707	conserved hypotheticals	0.279984	0.352315	0.304541	0.377775	0.0852455	799	0.285714	0.334637	0.944075	0.0723307	0.0732338	1.06933
Rv2894c	xerC	insertion seqs and phages	0.671243	0.840742	0.831496	0.990064	0.0872996	798	0.779439	0.896661	0.944075	0.169498	0.158569	1.05899
Rv1292	argS	information pathways	0.214657	0.330945	0.368225	0.667659	0.0872996	798	0.256007	0.49128	0.944075	0.116288	0.299434	1.05899
Rv1668c	Rv1668c	cell wall and cell processes	0.573165	0.731268	0.768413	0.970364	0.0915277	796	0.609231	0.851407	0.944075	0.158103	0.201952	1.03845
Rv2162c	PE_PGRS38	PE/PPE	0.41644	0.276237	0.979476	0.481692	0.0915277	494	0.339272	0.774907	0.944075	-0.140203	-0.497784	1.03845
Rv0594	mce2F	virulence, detoxification, adaptation	0.221302	0.323175	0.384028	0.457489	0.0915277	796	0.260021	0.414218	0.944075	0.101872	0.0734613	1.03845
Rv3433c	Rv3433c	conserved hypotheticals	1.07114	0.921031	1.45146	1.10461	0.0937026	495	1.03344	1.30892	0.944075	-0.150108	-0.346857	1.02825
Rv1925	fadD31	lipid metabolism	0.579746	0.503433	0.876827	0.599319	0.0937026	495	0.553621	0.762783	0.944075	-0.076313	-0.277508	1.02825
Rv2791c	Rv2791c	insertion seqs and phages	0.447209	0.358214	0.549321	0.448537	0.0937026	495	0.401066	0.507903	0.944075	-0.0889949	-0.100783	1.02825
Rv1348	irtA	cell wall and cell processes	1.29625	1.0276	1.50483	1.23171	0.0959188	496	1.08763	1.39259	0.944075	-0.268648	-0.273123	1.0181
Rv3015c	Rv3015c	conserved hypotheticals	1	0.820627	1.5416	1.01346	0.0959188	496	0.977507	1.32456	0.944075	-0.179373	-0.528139	1.0181
Rv2416c	eis	virulence, detoxification, adaptation	0.912779	0.804539	1.11498	0.968069	0.0959188	496	0.843205	1.0546	0.944075	-0.10824	-0.146908	1.0181
Rv1578c	Rv1578c	insertion seqs and phages	0.816706	0.517509	1.03826	0.723013	0.0959188	496	0.589226	0.908705	0.944075	-0.299197	-0.315244	1.0181
Rv3288c	usfY	conserved hypotheticals	0.364905	0.283162	0.493611	0.348246	0.0959188	496	0.34987	0.433872	0.944075	-0.0817429	-0.145364	1.0181
Rv3155	nuoK	intermediary metabolism and respiration	0.729858	0.656309	0.889347	0.747025	0.0981767	497	0.714049	0.830859	0.944075	-0.0735486	-0.142322	1.00799
Rv0339c	Rv0339c	regulatory proteins	0.93251	0.825812	1.50428	1.02521	0.100477	498	0.850432	1.3074	0.944075	-0.106698	-0.479076	0.997934
Rv3417c	groEL1	virulence, detoxification, adaptation	0.340686	0.16372	0.529538	0.439943	0.100477	498	0.30996	0.492718	0.944075	-0.176965	-0.0895945	0.997934
Rv2414c	Rv2414c	conserved hypotheticals	0.655733	0.796213	0.64433	0.795708	0.10282	791	0.684087	0.70654	0.944075	0.14048	0.151379	0.987923
Rv2783c	gpsI	information pathways	1.01019	0.562545	1.18873	0.731998	0.105206	500	0.610969	1.00103	0.944075	-0.447647	-0.456728	0.977959
Rv2118c	Rv2118c	intermediary metabolism and respiration	0.82356	0.579705	1.06481	0.7563	0.105206	500	0.589837	0.938024	0.944075	-0.243854	-0.308507	0.977959
Rv3602c	panC	intermediary metabolism and respiration	0.675398	0.477574	0.947729	0.790183	0.107636	501	0.588064	0.882984	0.944075	-0.197824	-0.157546	0.968043
Rv0354c	PPE7	PE/PPE	0.556699	0.954701	0.974821	1.30751	0.107636	789	0.668425	1.11154	0.944075	0.398003	0.332687	0.968043
Rv1239c	corA	cell wall and cell processes	0.764964	0.858611	0.947318	1.14698	0.11011	788	0.781052	1.02937	0.944075	0.0936472	0.199659	0.958173
Rv2942-s1	Rv2942.s1	cell wall and cell processes	0.889985	0.305387	1.30356	0.984533	0.11011	502	0.466855	1.17245	0.944075	-0.584598	-0.319026	0.958173
Rv2563	Rv2563	cell wall and cell processes	0.662102	0.564087	0.963504	0.729994	0.11011	502	0.608903	0.867541	0.944075	-0.0980147	-0.23351	0.958173
Rv1184c	Rv1184c	cell wall and cell processes	0.318176	0.56028	0.565528	0.765973	0.11011	788	0.382378	0.647903	0.944075	0.242104	0.200444	0.958173
Rv3124	moaR1	regulatory proteins	0.552064	0.412168	0.572988	0.504674	0.11011	502	0.499687	0.544914	0.944075	-0.139896	-0.0683148	0.958173
Rv3350c-s1	Rv3350c.s1	PE/PPE	0.867085	1.1734	1.23043	1.6311	0.112629	787	0.979006	1.39509	0.944075	0.306316	0.400663	0.94835
Rv1917c-s3	Rv1917c.s3	PE/PPE	1.0023	1.33527	1.42516	1.59556	0.117803	785	1.09586	1.49519	0.944075	0.332971	0.170401	0.928844
Rv0507-s2	Rv0507.s2	cell wall and cell processes	0.39486	0.261756	0.484878	0.320654	0.117803	505	0.305641	0.417388	0.944075	-0.133104	-0.164223	0.928844
Rv3347c-sD	Rv3347c.sD	PE/PPE	0.333377	0.417695	0.383109	0.455241	0.117803	785	0.393936	0.412752	0.944075	0.0843173	0.0721321	0.928844
Rv3505	fadE27	lipid metabolism	0.976197	1.15197	1.35382	1.48549	0.120459	784	1.01683	1.40793	0.944075	0.175771	0.131672	0.919161
Rv2157c	murF	cell wall and cell processes	0.599073	0.963245	0.94151	1.17261	0.120459	784	0.745803	1.03648	0.944075	0.364172	0.2311	0.919161
Rv1620c	cydC	intermediary metabolism and respiration	0.645109	0.724441	0.741633	0.897025	0.120459	784	0.670638	0.805493	0.944075	0.0793325	0.155392	0.919161
Rv0758	phoR	regulatory proteins	0.501536	0.60249	0.622358	0.743293	0.120459	784	0.546521	0.672057	0.944075	0.100954	0.120934	0.919161
Rv2202c	adoK	intermediary metabolism and respiration	0.496426	0.287084	0.521465	0.502873	0.120459	506	0.450824	0.513825	0.944075	-0.209342	-0.0185927	0.919161
Rv1290c	Rv1290c	conserved hypotheticals	0.321343	0.424189	0.608128	0.49415	0.123161	783	0.360839	0.561288	0.944075	0.102846	-0.113978	0.909525
Rv0313	Rv0313	conserved hypotheticals	2.56173	1.96621	2.53623	2.16113	0.125911	508	2.26247	2.38208	0.944075	-0.595522	-0.375098	0.899936
Rv3480c	Rv3480c	lipid metabolism	0.368867	0.969476	0.879114	1.31042	0.128708	781	0.528097	1.05636	0.944075	0.600609	0.431309	0.890393
Rv2974c	Rv2974c	conserved hypotheticals	0.390857	0.323077	0.557415	0.394856	0.128708	509	0.359896	0.49061	0.944075	-0.0677796	-0.162559	0.890393
Rv1733c	Rv1733c	cell wall and cell processes	2.11543	2.53934	2.36693	2.74956	0.131554	780	2.21507	2.52418	0.944075	0.42391	0.382628	0.880897
Rv0171	mce1C	virulence, detoxification, adaptation	2.23982	2.70582	2.45762	2.84327	0.134448	779	2.33617	2.61611	0.944075	0.465994	0.385653	0.871447
Rv1364c	Rv1364c	information pathways	1.62971	1.14194	1.87336	1.51325	0.134448	511	1.43323	1.72537	0.944075	-0.487772	-0.36011	0.871447
Rv3313c	add	intermediary metabolism and respiration	0.60617	0.899731	0.916305	1.05477	0.134448	779	0.639671	0.973208	0.944075	0.293561	0.138464	0.871447
Rv1908c	katG	virulence, detoxification, adaptation	0.979722	0.646088	0.943093	0.983031	0.134448	511	0.797992	0.959506	0.944075	-0.333634	0.0399378	0.871447
Rv2397c	cysA1	cell wall and cell processes	0.297364	0.410643	0.54369	0.63882	0.134448	779	0.34987	0.582784	0.944075	0.113278	0.0951301	0.871447
Rv2262c	Rv2262c	lipid metabolism	0.295872	0.346949	0.338344	0.44651	0.134448	779	0.31373	0.382796	0.944075	0.0510772	0.108167	0.871447
Rv3877	eccD1	cell wall and cell processes	0.425544	0.531584	0.653668	0.680542	0.13739	778	0.500028	0.664712	0.944075	0.106039	0.0268741	0.862043
Rv1522c	mmpL12	cell wall and cell processes	0.40789	0.343463	0.63784	0.538792	0.140383	513	0.403452	0.597135	0.944075	-0.0644275	-0.099048	0.852686
Rv2306B	Rv2306B	cell wall and cell processes	0.412728	0.441796	0.397376	0.490892	0.140383	777	0.439371	0.435807	0.944075	0.0290686	0.0935155	0.852686
Rv3764c	tcrY	regulatory proteins	0.655251	0.519859	1.02618	0.764404	0.143425	514	0.618129	0.918598	0.944075	-0.135392	-0.261772	0.843375
Rv3864	espE	cell wall and cell processes	0.472959	0.639974	0.596143	0.72836	0.143425	776	0.509674	0.650479	0.944075	0.167016	0.132217	0.843375
Rv0641	rplA	information pathways	0.328413	0.217473	0.478476	0.522999	0.143425	514	0.29684	0.496773	0.944075	-0.11094	0.0445233	0.843375
Rv2094c	tatA	cell wall and cell processes	0.19054	0.361778	0.50377	0.570879	0.143425	776	0.289686	0.531349	0.944075	0.171237	0.0671085	0.843375
Rv1829	Rv1829	conserved hypotheticals	0.393914	0.325095	0.494303	0.384529	0.143425	514	0.376977	0.44919	0.944075	-0.0688188	-0.109775	0.843375
Rv1193	fadD36	lipid metabolism	1.06598	0.761766	1.51529	1.09916	0.146517	515	0.886244	1.34428	0.944075	-0.304217	-0.416134	0.834111
Rv2942-sA	Rv2942.sA	cell wall and cell processes	0.60263	0.247636	0.98545	0.684996	0.146517	515	0.417163	0.861976	0.944075	-0.354994	-0.300454	0.834111
Rv1592c	Rv1592c	conserved hypotheticals	0.357956	0.900225	0.884197	1.24282	0.149661	774	0.59277	1.03157	0.944075	0.542268	0.35862	0.824893
Rv1589	bioB	intermediary metabolism and respiration	0.375131	0.322269	0.688863	0.401191	0.149661	516	0.35705	0.570642	0.944075	-0.0528621	-0.287672	0.824893
Rv0047c	Rv0047c	conserved hypotheticals	0.521217	0.326449	0.646435	0.567714	0.149661	516	0.410933	0.614084	0.944075	-0.194768	-0.0787204	0.824893
Rv0565c	Rv0565c	intermediary metabolism and respiration	0.516437	0.62612	0.737666	0.797453	0.152855	773	0.563276	0.762236	0.944075	0.109683	0.0597867	0.81572
Rv1151c	Rv1151c	regulatory proteins	0.538297	0.637947	0.57929	1.10124	0.152855	773	0.56469	0.793792	0.944075	0.0996495	0.521954	0.81572
Rv3347c-s3_US	Rv3347c.s3_US	PE/PPE	1.19225	1.36131	1.38487	1.73927	0.156101	772	1.26091	1.53051	0.944075	0.169061	0.354399	0.806594
Rv3111	moaC1	intermediary metabolism and respiration	0.494255	0.241235	0.906442	0.590612	0.156101	518	0.437087	0.776648	0.944075	-0.253019	-0.31583	0.806594
Rv1450c-s2	Rv1450c.s2	PE/PPE	1.40487	0.435895	1.82211	1.0177	0.159399	519	0.882042	1.49153	0.944075	-0.968973	-0.80441	0.797514
Rv0591	mce2C	virulence, detoxification, adaptation	0.796363	0.658112	1.20866	0.864587	0.159399	519	0.786766	1.06726	0.944075	-0.138251	-0.34407	0.797514
Rv0266c	oplA	intermediary metabolism and respiration	0.713056	0.656821	1.27515	0.787755	0.162749	520	0.667136	1.07485	0.944075	-0.0562347	-0.487397	0.78848
Rv1651c	PE_PGRS30	PE/PPE	0.456667	0.370223	1.34042	0.485215	0.162749	520	0.418872	0.988967	0.944075	-0.0864432	-0.855206	0.78848
Rv2131c	cysQ	intermediary metabolism and respiration	0.599888	0.897298	0.935089	1.21039	0.162749	770	0.731449	1.04823	0.944075	0.297409	0.2753	0.78848
Rv0187	Rv0187	intermediary metabolism and respiration	0.718903	0.401446	1.01558	0.810928	0.166153	521	0.550807	0.931474	0.944075	-0.317458	-0.204647	0.779492
Rv0799c	Rv0799c	conserved hypotheticals	0.327979	0.272495	0.981097	0.36326	0.166153	521	0.304581	0.727192	0.944075	-0.0554843	-0.617837	0.779492
Rv1395	Rv1395	regulatory proteins	0.422127	0.311906	0.739079	0.533543	0.166153	521	0.361828	0.654612	0.944075	-0.110221	-0.205536	0.779492
Rv3018c	PPE46	PE/PPE	0.403458	0.458276	0.478287	0.484765	0.166153	769	0.426779	0.480949	0.944075	0.0548182	0.00647768	0.779492
Rv1737c	narK2	cell wall and cell processes	0.498492	0.533383	0.54682	0.705727	0.167871	768.5	0.514573	0.612124	0.944075	0.0348912	0.158908	0.775024
Rv0984	moaB2	intermediary metabolism and respiration	0.643818	0.501226	0.898664	0.707017	0.169609	522	0.604939	0.819905	0.944075	-0.142592	-0.191647	0.77055
Rv1140	Rv1140	cell wall and cell processes	1.2059	1.03195	1.13644	1.08016	0.17312	523	1.14397	1.11331	0.944075	-0.173954	-0.0562766	0.761654
Rv2394	ggtB	intermediary metabolism and respiration	0.57936	0.748296	0.676845	0.957218	0.17312	767	0.625312	0.792067	0.944075	0.168936	0.280373	0.761654
Rv1431	Rv1431	cell wall and cell processes	0.471422	0.529833	0.598828	0.873102	0.17312	767	0.500282	0.711544	0.944075	0.0584105	0.274274	0.761654
Rv2235	Rv2235	cell wall and cell processes	0.358085	0.536815	0.522125	0.750259	0.17312	767	0.486021	0.615878	0.944075	0.17873	0.228134	0.761654
Rv0101-s4	Rv0101.s4	lipid metabolism	0.718805	0.595252	1.00662	0.788354	0.176684	524	0.665494	0.916921	0.944075	-0.123553	-0.218264	0.752803
Rv0234c	gabD1	intermediary metabolism and respiration	0.369038	0.295005	0.736049	0.426266	0.176684	524	0.333856	0.608741	0.944075	-0.0740331	-0.309783	0.752803
Rv1707	Rv1707	cell wall and cell processes	0.385891	0.438157	0.428518	0.445843	0.176684	766	0.406126	0.435638	0.944075	0.0522654	0.0173258	0.752803
Rv3369	Rv3369	conserved hypotheticals	0.563806	0.612625	0.676986	0.740126	0.183976	764	0.595837	0.702933	0.944075	0.0488189	0.06314	0.735239
Rv0456c	echA2	lipid metabolism	0.379777	0.476798	0.654855	0.88599	0.183976	764	0.430545	0.749842	0.944075	0.0970211	0.231135	0.735239
Rv3595c	PE_PGRS59	PE/PPE	0.531627	0.779501	0.939923	1.03478	0.183976	764	0.635624	0.978905	0.944075	0.247874	0.0948574	0.735239
Rv3577	Rv3577	conserved hypotheticals	0.348191	0.215498	0.367955	0.249201	0.183976	526	0.270844	0.319152	0.944075	-0.132693	-0.118754	0.735239
Rv0388c	PPE9	PE/PPE	0.861937	0.652306	1.15622	0.980934	0.187704	527	0.801741	1.08419	0.944075	-0.209631	-0.175286	0.726525
Rv0428c	Rv0428c	intermediary metabolism and respiration	0.655764	0.378778	1.03226	0.906958	0.191488	528	0.520267	0.980764	0.944075	-0.276986	-0.125298	0.717857
Rv1539	lspA	cell wall and cell processes	0.412632	0.31668	0.684311	0.572756	0.191488	528	0.387997	0.638467	0.944075	-0.0959523	-0.111554	0.717857
Rv3393	iunH	intermediary metabolism and respiration	0.402098	0.269148	0.540264	0.371406	0.191488	528	0.341654	0.470871	0.944075	-0.132951	-0.168858	0.717857
Rv2990c	Rv2990c	conserved hypotheticals	0.454466	0.354998	0.609672	0.481601	0.191488	528	0.450772	0.55704	0.944075	-0.0994681	-0.128072	0.717857
Rv1394c	cyp132	intermediary metabolism and respiration	0.229321	0.329454	0.335905	0.385639	0.191488	762	0.247009	0.356343	0.944075	0.100133	0.0497343	0.717857
Rv1273c-m1	Rv1273c.m1	cell wall and cell processes	0.337257	0.396357	0.399277	0.503258	0.191488	762	0.377215	0.442009	0.944075	0.0590995	0.103981	0.717857
Rv1915	aceAa	intermediary metabolism and respiration	0.503896	1.00326	1.23196	1.54241	0.195328	761	0.709166	1.35954	0.944075	0.49936	0.310457	0.709235
Rv1136	Rv1136	lipid metabolism	0.37467	0.311473	0.642245	0.468603	0.195328	529	0.374497	0.570885	0.944075	-0.0631971	-0.173642	0.709235
Rv0044c	Rv0044c	intermediary metabolism and respiration	0.75088	0.613393	1.18376	0.866453	0.199224	530	0.729887	1.05336	0.944075	-0.137487	-0.317304	0.700658
Rv2236c	cobD	intermediary metabolism and respiration	0.77832	0.601776	1.00135	0.869489	0.199224	530	0.730269	0.94716	0.944075	-0.176544	-0.13186	0.700658
Rv2286c	Rv2286c	conserved hypotheticals	0.157647	0.324948	0.343053	0.462853	0.199224	760	0.227695	0.392286	0.944075	0.167301	0.1198	0.700658
Rv0113	gmhA	cell wall and cell processes	0.327008	0.367957	0.399845	0.562677	0.199224	760	0.332856	0.466762	0.944075	0.0409492	0.162832	0.700658
Rv3377c	Rv3377c	intermediary metabolism and respiration	0.6234	0.780529	0.76144	1.00215	0.203177	759	0.688027	0.860364	0.944075	0.157129	0.240714	0.692126
Rv3362c	Rv3362c	conserved hypotheticals	1.27106	0.879049	1.50817	1.11734	0.203177	531	1.05368	1.34756	0.944075	-0.39201	-0.390829	0.692126
Rv0900	Rv0900	cell wall and cell processes	0.496962	0.309574	0.924729	0.490349	0.203177	531	0.377428	0.746217	0.944075	-0.187388	-0.43438	0.692126
Rv2088	pknJ	regulatory proteins	0.730165	0.931735	0.96501	1.24638	0.207186	758	0.869234	1.08064	0.944075	0.20157	0.281366	0.683639
Rv1491c	Rv1491c	cell wall and cell processes	0.483177	0.539847	0.577914	0.686242	0.207186	758	0.487821	0.622433	0.944075	0.0566708	0.108328	0.683639
Rv3391	acrA1	lipid metabolism	0.362884	0.319965	0.547225	0.379283	0.207186	532	0.346634	0.478208	0.944075	-0.042919	-0.167943	0.683639
Rv2438c	nadE	intermediary metabolism and respiration	0.399065	0.585898	0.614926	0.986442	0.211252	757	0.507611	0.767604	0.944075	0.186833	0.371515	0.675198
Rv0270	fadD2	lipid metabolism	1.12197	0.824039	1.30117	1.0586	0.215376	534	1.00836	1.20148	0.944075	-0.297934	-0.242573	0.666802
Rv0922	Rv0922	insertion seqs and phages	0.376575	0.206354	0.771233	0.63873	0.215376	534	0.304483	0.71678	0.944075	-0.17022	-0.132503	0.666802
Rv0556	Rv0556	cell wall and cell processes	0.51147	0.58098	0.596894	0.676709	0.215376	756	0.546416	0.629694	0.944075	0.0695099	0.0798154	0.666802
Rv0696	Rv0696	intermediary metabolism and respiration	0.926051	0.800444	1.00821	0.892335	0.219554	535	0.84971	0.960588	0.944075	-0.125607	-0.11587	0.658458
Rv2587c	secD	cell wall and cell processes	1.31504	1.15712	1.65302	1.19237	0.219558	535	1.18601	1.46371	0.944075	-0.15792	-0.460649	0.658451
Rv2877c	Rv2877c	cell wall and cell processes	0.888084	0.780885	0.967132	0.854759	0.219558	535	0.814756	0.920951	0.944075	-0.1072	-0.112374	0.658451
Rv0332	Rv0332	conserved hypotheticals	0.506263	0.452958	0.968547	0.631236	0.219558	535	0.494314	0.829926	0.944075	-0.0533052	-0.337311	0.658451
Rv1602	hisH	intermediary metabolism and respiration	0.529446	0.484339	0.678166	0.587669	0.219558	535	0.517334	0.640975	0.944075	-0.0451079	-0.0904971	0.658451
Rv0507-s1	Rv0507.s1	cell wall and cell processes	0.310701	0.427632	0.479118	0.790697	0.219558	755	0.345315	0.607164	0.944075	0.116931	0.311578	0.658451
Rv0426c	Rv0426c	cell wall and cell processes	1.00713	0.772176	1.54276	1.20663	0.223797	536	0.95226	1.40463	0.944075	-0.234952	-0.336128	0.650145
Rv0831c	Rv0831c	conserved hypotheticals	0.403503	0.617997	0.772091	0.86395	0.223797	754	0.445876	0.809841	0.944075	0.214494	0.0918592	0.650145
Rv1243c	PE_PGRS23	PE/PPE	0.57057	0.499066	1.00585	0.623002	0.223797	536	0.566681	0.848514	0.944075	-0.0715046	-0.382845	0.650145
Rv2839c	infB	information pathways	0.520492	0.42044	0.881249	0.583627	0.223797	536	0.439336	0.758938	0.944075	-0.100052	-0.297622	0.650145
Rv1780	Rv1780	conserved hypotheticals	0.564731	0.46569	0.760481	0.55339	0.223797	536	0.515469	0.675375	0.944075	-0.0990413	-0.20709	0.650145
Rv2672	Rv2672	intermediary metabolism and respiration	0.219528	0.418128	0.490391	0.673026	0.223797	754	0.283343	0.565446	0.944075	0.1986	0.182636	0.650145
Rv1457c	Rv1457c	cell wall and cell processes	0.336167	0.394058	0.44302	0.495225	0.223797	754	0.363933	0.464474	0.944075	0.0578906	0.0522051	0.650145
Rv0126	treS	virulence, detoxification, adaptation	1.55991	1.13325	1.73587	1.40797	0.228095	537	1.36029	1.60112	0.944075	-0.426658	-0.327891	0.641885
Rv0344c	lpqJ	cell wall and cell processes	1.00191	0.71928	1.49533	1.02373	0.228095	537	0.830948	1.30152	0.944075	-0.282627	-0.471603	0.641885
Rv3869	eccB1	cell wall and cell processes	0.506906	0.66065	0.781384	0.925108	0.228095	753	0.577174	0.840449	0.944075	0.153744	0.143724	0.641885
Rv1022	lpqU	cell wall and cell processes	0.386199	0.596092	0.638358	0.76099	0.228095	753	0.435954	0.688755	0.944075	0.209893	0.122633	0.641885
Rv1475c	acn	intermediary metabolism and respiration	0.302786	0.397738	0.521081	0.635498	0.228095	753	0.356888	0.568102	0.944075	0.094952	0.114417	0.641885
Rv1109c	Rv1109c	conserved hypotheticals	0.234101	0.375427	0.304258	0.43592	0.228095	753	0.271239	0.358365	0.944075	0.141326	0.131662	0.641885
Rv1007c	metS	information pathways	0.514086	0.617825	0.778655	0.762995	0.232451	752	0.564088	0.77222	0.944075	0.103739	-0.01566	0.633669
Rv2037c	Rv2037c	cell wall and cell processes	0.620432	0.536346	0.665524	0.577718	0.232451	538	0.593208	0.629439	0.944075	-0.0840868	-0.0878066	0.633669
Rv2969c	Rv2969c	cell wall and cell processes	0.453216	0.436152	0.635624	0.424491	0.232451	538	0.438408	0.548857	0.944075	-0.0170633	-0.211133	0.633669
Rv0052	Rv0052	conserved hypotheticals	0.30429	0.348761	0.404986	0.490761	0.232451	752	0.320459	0.440236	0.944075	0.0444701	0.0857751	0.633669
Rv3494c	mce4F	virulence, detoxification, adaptation	1.63671	1.71484	1.98509	2.22307	0.236866	751	1.65616	2.08289	0.944075	0.0781384	0.237979	0.625498
Rv1926c	mpt63	cell wall and cell processes	0.497958	0.686943	0.784758	0.844261	0.236866	751	0.610765	0.809211	0.944075	0.188985	0.0595029	0.625498
Rv1399c	nlhH	intermediary metabolism and respiration	0.548452	0.445958	0.834189	0.570739	0.236866	539	0.494419	0.725922	0.944075	-0.102494	-0.26345	0.625498
Rv3874	esxB	cell wall and cell processes	0.294404	0.336819	0.406324	0.525172	0.236866	751	0.31885	0.455166	0.944075	0.0424154	0.118848	0.625498
Rv2476c-s2	Rv2476c.s2	intermediary metabolism and respiration	0.874744	1.28061	1.03972	1.2446	0.241339	750	0.95552	1.12392	0.944075	0.405864	0.204886	0.617372
Rv3653	PE_PGRS61	PE/PPE	0.328731	0.232816	1.30593	0.403606	0.241339	540	0.239703	0.935112	0.944075	-0.0959146	-0.902323	0.617372
Rv1554	frdC	intermediary metabolism and respiration	0.646522	0.72214	0.702821	0.777445	0.241339	750	0.667472	0.733489	0.944075	0.0756184	0.0746239	0.617372
Rv3203	lipV	intermediary metabolism and respiration	0.363498	0.371608	0.728657	0.414838	0.241339	540	0.363498	0.59969	0.944075	0.00811005	-0.313819	0.617372
Rv1751	Rv1751	intermediary metabolism and respiration	0.334466	0.244019	0.529427	0.326065	0.241339	540	0.293359	0.445854	0.944075	-0.0904474	-0.203362	0.617372
Rv3413c	Rv3413c	conserved hypotheticals	1.48805	1.08828	1.60964	1.2564	0.245872	541	1.18766	1.46447	0.944075	-0.399771	-0.353238	0.60929
Rv2752c	Rv2752c	conserved hypotheticals	0.639584	0.444708	0.885815	0.918336	0.245872	541	0.622495	0.89918	0.944075	-0.194875	0.0325212	0.60929
Rv0801	Rv0801	conserved hypotheticals	0.559001	0.455972	0.762884	0.572887	0.245872	541	0.527182	0.684803	0.944075	-0.103029	-0.189997	0.60929
Rv0694	lldD1	intermediary metabolism and respiration	0.539745	0.558993	0.682538	0.829875	0.245872	749	0.543996	0.743088	0.944075	0.019248	0.147337	0.60929
Rv2120c	Rv2120c	cell wall and cell processes	0.448204	0.485545	0.479815	0.525887	0.245872	749	0.454531	0.498749	0.944075	0.0373404	0.0460719	0.60929
Rv0075	Rv0075	intermediary metabolism and respiration	1.12079	1.12598	1.38046	1.16472	0.250465	542	1.12079	1.2918	0.944075	0.00519219	-0.215747	0.601254
Rv3245c	mtrB	regulatory proteins	0.743892	1.11669	1.17948	1.3845	0.250465	748	0.959149	1.26374	0.944075	0.3728	0.205016	0.601254
Rv3080c	pknK	regulatory proteins	0.658518	0.431337	1.0159	0.710678	0.250465	542	0.507113	0.890467	0.944075	-0.227181	-0.305224	0.601254
Rv0451c	mmpS4	cell wall and cell processes	0.53579	0.329486	0.87903	0.730834	0.250465	542	0.446733	0.818127	0.944075	-0.206304	-0.148196	0.601254
Rv0040c	mtc28	cell wall and cell processes	0.67038	0.497809	0.734514	0.657135	0.250465	542	0.62871	0.702715	0.944075	-0.172571	-0.0773794	0.601254
Rv1326c	glgB	intermediary metabolism and respiration	1.5429	0.978225	1.7258	1.30818	0.255116	543	1.38324	1.55418	0.944075	-0.564673	-0.417624	0.593262
Rv3507-s1	Rv3507.s1	PE/PPE	0.961602	0.746393	1.33045	0.922536	0.255116	543	0.822039	1.16282	0.944075	-0.215209	-0.407917	0.593262
Rv3721c	dnaZX	information pathways	1.10576	0.896715	1.48045	1.15269	0.255116	543	0.920806	1.34575	0.944075	-0.209041	-0.327761	0.593262
Rv0951	sucC	intermediary metabolism and respiration	0.586171	0.709591	0.76999	1.19265	0.259828	746	0.589231	0.943686	0.944075	0.123419	0.422662	0.585314
Rv2132	Rv2132	conserved hypotheticals	0.418988	0.254395	0.490147	0.476221	0.259828	544	0.348963	0.484424	0.944075	-0.164594	-0.0139265	0.585314
Rv1368	lprF	cell wall and cell processes	0.475206	0.409666	0.913756	0.68272	0.264599	545	0.448476	0.81881	0.944075	-0.0655399	-0.231037	0.577411
Rv2313c	Rv2313c	conserved hypotheticals	0.680098	0.578753	0.837961	0.713963	0.264599	545	0.660174	0.787003	0.944075	-0.101345	-0.123997	0.577411
Rv3338	Rv3338	conserved hypotheticals	0.345174	0.420736	0.392335	0.563361	0.264599	745	0.354229	0.46262	0.944075	0.0755621	0.171026	0.577411
Rv2381c	mbtD	lipid metabolism	0.406214	0.46457	0.474304	0.572873	0.269431	744	0.41148	0.514812	0.944075	0.0583563	0.0985682	0.569552
Rv3121	cyp141	intermediary metabolism and respiration	0.299863	0.340807	0.417889	0.4763	0.269431	744	0.313709	0.441894	0.944075	0.0409434	0.0584107	0.569552
Rv1709	scpA	cell wall and cell processes	0.427862	0.355766	0.546291	0.425587	0.274323	547	0.395553	0.496687	0.944075	-0.0720955	-0.120704	0.561738
Rv1827	garA	conserved hypotheticals	0.301679	0.34381	0.368975	0.481227	0.274323	743	0.318542	0.415106	0.944075	0.0421311	0.112252	0.561738
Rv2700	Rv2700	cell wall and cell processes	0.839473	0.992579	1.1424	1.39064	0.279275	742	0.883048	1.24442	0.944075	0.153106	0.248247	0.553968
Rv2853	PE_PGRS48	PE/PPE	0.777146	0.66402	1.48471	0.751695	0.279275	548	0.664138	1.18347	0.944075	-0.113126	-0.733013	0.553968
Rv2507	Rv2507	cell wall and cell processes	0.780542	0.56684	1.19266	0.77203	0.279275	548	0.667234	1.0198	0.944075	-0.213702	-0.420628	0.553968
Rv0102	Rv0102	cell wall and cell processes	0.77823	0.826541	0.823065	0.89504	0.279275	742	0.783455	0.852644	0.944075	0.0483107	0.0719754	0.553968
Rv2215	dlaT	intermediary metabolism and respiration	0.768306	0.519184	1.07995	0.827073	0.279275	548	0.628878	0.97603	0.944075	-0.249122	-0.252881	0.553968
Rv0261c	narK3	cell wall and cell processes	0.543451	0.462521	0.607748	0.559677	0.279275	548	0.500532	0.587993	0.944075	-0.0809303	-0.0480705	0.553968
Rv2299c	htpG	virulence, detoxification, adaptation	0.363812	0.256458	0.611181	0.405179	0.279275	548	0.344464	0.526523	0.944075	-0.107355	-0.206002	0.553968
Rv2098c	PE_PGRS36	PE/PPE	1.50551	1.18571	2.39544	1.73706	0.284287	549	1.32247	2.12487	0.944075	-0.319795	-0.658377	0.546243
Rv0093c	Rv0093c	cell wall and cell processes	0.595692	0.709963	0.794737	0.875694	0.284287	741	0.642826	0.828007	0.944075	0.114271	0.0809575	0.546243
Rv3173c	Rv3173c	regulatory proteins	0.406424	0.43088	0.466041	0.60779	0.284287	741	0.420149	0.524294	0.944075	0.0244556	0.141749	0.546243
Rv0159c	PE3	PE/PPE	0.507934	0.457185	0.609589	0.549327	0.28936	550	0.480279	0.584824	0.944075	-0.0507488	-0.0602623	0.538561
Rv0433	Rv0433	conserved hypotheticals	0.348377	0.300966	0.496067	0.445343	0.28936	550	0.336049	0.475222	0.944075	-0.0474111	-0.050724	0.538561
Rv3347c-s1_US	Rv3347c.s1_US	PE/PPE	0.372333	0.407808	0.435294	0.517538	0.28936	740	0.378296	0.469093	0.944075	0.0354754	0.0822444	0.538561
Rv3879c	espK	cell wall and cell processes	3.43356	2.71091	3.31511	2.9706	0.294494	551	3.24932	3.17353	0.944075	-0.722651	-0.344511	0.530924
Rv1493	mutB	lipid metabolism	0.932124	1.22837	1.24446	1.39274	0.294494	739	1.11092	1.3054	0.944075	0.296246	0.148281	0.530924
Rv2325c	Rv2325c	conserved hypotheticals	1.02141	0.827513	1.11903	1.12336	0.294494	551	0.894257	1.12081	0.944075	-0.193895	0.00433063	0.530924
Rv1861	Rv1861	cell wall and cell processes	0.439244	0.516377	0.514339	0.547223	0.294494	739	0.463976	0.527853	0.944075	0.0771333	0.0328847	0.530924
Rv1859	modC	cell wall and cell processes	0.391978	0.322178	0.820536	0.416251	0.294494	551	0.344436	0.654392	0.944075	-0.0698007	-0.404285	0.530924
Rv2076c	Rv2076c	conserved hypotheticals	0.3773	0.303493	0.473188	0.383312	0.294494	551	0.368803	0.436252	0.944075	-0.0738079	-0.0898758	0.530924
Rv0440	groEL2	virulence, detoxification, adaptation	0.842893	0.763295	1.20212	0.895935	0.299673	552	0.817041	1.07629	0.944075	-0.0795975	-0.306187	0.523352
Rv0178	Rv0178	cell wall and cell processes	0.964938	0.651801	1.25065	1.0455	0.299688	552	0.818132	1.16634	0.944075	-0.313137	-0.20515	0.52333
Rv2576c	Rv2576c	cell wall and cell processes	0.500405	0.542503	0.653746	0.782259	0.299688	738	0.52408	0.70656	0.944075	0.0420974	0.128512	0.52333
Rv1858	modB	cell wall and cell processes	0.642891	0.609107	0.700727	0.667418	0.299688	552	0.642891	0.687038	0.944075	-0.0337835	-0.0333086	0.52333
Rv1181-s2	Rv1181.s2	lipid metabolism	1.31052	1.00771	1.69522	1.34798	0.304943	553	1.15833	1.55252	0.944075	-0.302814	-0.347235	0.515781
Rv3867	espH	cell wall and cell processes	0.650349	0.472352	0.995138	0.964092	0.304943	553	0.614035	0.98238	0.944075	-0.177996	-0.0310461	0.515781
Rv3057c	Rv3057c	intermediary metabolism and respiration	0.353637	0.192646	0.544627	0.514276	0.304943	553	0.33711	0.532154	0.944075	-0.160991	-0.0303505	0.515781
Rv0979A	rpmF	information pathways	0.330105	0.383749	0.38593	0.476552	0.304943	737	0.343145	0.423172	0.944075	0.0536435	0.0906223	0.515781
Rv2911	dacB2	cell wall and cell processes	0.248196	0.393612	0.679147	0.956307	0.310259	736	0.270503	0.793048	0.944075	0.145415	0.27716	0.508276
Rv3478	PPE60	PE/PPE	0.566103	1.26114	0.948734	1.11734	0.310259	736	0.723996	1.01802	0.944075	0.695038	0.168601	0.508276
Rv0541c	Rv0541c	cell wall and cell processes	0.61151	0.573151	0.722556	0.665664	0.310259	554	0.603079	0.699175	0.944075	-0.0383594	-0.0568922	0.508276
Rv0063a	Rv0063a	intermediary metabolism and respiration	0.449001	0.45839	0.462915	0.578787	0.310259	736	0.450915	0.510534	0.944075	0.00938909	0.115871	0.508276
Rv0304c-s2_US	Rv0304c.s2_US	PE/PPE	0.334935	0.348911	0.434461	0.480714	0.310259	736	0.334935	0.453469	0.944075	0.0139762	0.0462534	0.508276
Rv2330c	lppP	cell wall and cell processes	1.07079	0.810955	1.38834	1.08235	0.315636	555	0.943042	1.26259	0.944075	-0.259837	-0.305988	0.500814
Rv3435c	Rv3435c	cell wall and cell processes	1.07719	1.0549	1.31394	1.04953	0.315636	555	1.06735	1.20528	0.944075	-0.0222842	-0.264414	0.500814
Rv3525c	Rv3525c	intermediary metabolism and respiration	0.662089	0.726031	0.898893	0.993246	0.315636	735	0.701539	0.937668	0.944075	0.0639425	0.0943524	0.500814
Rv2740	ephG	virulence, detoxification, adaptation	0.508052	0.544678	0.594878	0.729822	0.315636	735	0.515986	0.650334	0.944075	0.0366268	0.134944	0.500814
Rv1283c	oppB	cell wall and cell processes	0.430101	0.338914	0.575466	0.451994	0.315636	555	0.417061	0.524724	0.944075	-0.0911872	-0.123472	0.500814
Rv2261c	Rv2261c	lipid metabolism	0.483466	0.444301	0.887031	0.540157	0.315636	555	0.446269	0.74448	0.944075	-0.0391655	-0.346874	0.500814
Rv3727	Rv3727	intermediary metabolism and respiration	0.451843	0.366043	0.568745	0.500455	0.315636	555	0.415597	0.540681	0.944075	-0.0857999	-0.0682895	0.500814
Rv1305	atpE	intermediary metabolism and respiration	0.342888	0.402715	0.383309	0.408234	0.315636	735	0.354439	0.393552	0.944075	0.0598276	0.0249253	0.500814
Rv0978c	PE_PGRS17	PE/PPE	1.01137	0.823524	1.21358	1.01779	0.321073	556	0.881303	1.13312	0.944075	-0.187843	-0.195794	0.493396
Rv2782c	pepR	intermediary metabolism and respiration	0.628159	0.502476	0.869433	0.663741	0.321073	556	0.584963	0.784902	0.944075	-0.125683	-0.205692	0.493396
Rv2386a	Rv2386a	lipid metabolism	0.418296	0.472003	0.416485	0.575563	0.321073	734	0.430397	0.481859	0.944075	0.0537076	0.159078	0.493396
Rv2382c	mbtC	lipid metabolism	0.358894	0.232035	0.5958	0.412916	0.321073	556	0.247246	0.520642	0.944075	-0.126859	-0.182884	0.493396
Rv0204c	Rv0204c	cell wall and cell processes	0.410771	0.494497	0.504171	0.750897	0.321073	734	0.415878	0.605565	0.944075	0.0837258	0.246726	0.493396
Rv3769	Rv3769	conserved hypotheticals	1.23965	1.37885	1.30798	1.41265	0.326572	733	1.2914	1.351	0.944075	0.139197	0.104674	0.486022
Rv1845c	blaR	cell wall and cell processes	1.0487	1.11937	1.06853	1.21927	0.326572	733	1.07674	1.13048	0.944075	0.0706718	0.15074	0.486022
Rv0217c	lipW	intermediary metabolism and respiration	0.605297	0.7296	0.715612	0.870657	0.326572	733	0.651741	0.779329	0.944075	0.124302	0.155045	0.486022
Rv3802c	Rv3802c	cell wall and cell processes	0.5882	0.480025	0.750083	0.599036	0.326572	557	0.535415	0.688009	0.944075	-0.108175	-0.151047	0.486022
Rv2139	pyrD	intermediary metabolism and respiration	0.328104	0.423506	0.553049	0.849318	0.326572	733	0.375149	0.674804	0.944075	0.0954022	0.296268	0.486022
Rv1994c	cmtR	regulatory proteins	0.724421	0.669885	0.894284	0.832784	0.332131	558	0.679311	0.86901	0.944075	-0.0545361	-0.0615002	0.478691
Rv0290	eccD3	cell wall and cell processes	0.788144	0.69226	0.927952	0.799314	0.332131	558	0.770989	0.875087	0.944075	-0.0958848	-0.128638	0.478691
Rv0295c	Rv0295c	conserved hypotheticals	0.461933	0.375863	0.825184	0.55648	0.332131	558	0.436646	0.714758	0.944075	-0.08607	-0.268704	0.478691
Rv3665c	dppB	cell wall and cell processes	0.490799	0.553428	0.528327	0.577372	0.332131	732	0.507583	0.548482	0.944075	0.0626286	0.0490455	0.478691
Rv0904c	accD3	lipid metabolism	0.474758	0.561022	0.634231	0.816126	0.337751	731	0.514573	0.708982	0.944075	0.086264	0.181894	0.471404
Rv3034c	Rv3034c	intermediary metabolism and respiration	0.510941	0.405222	0.913396	0.75738	0.337751	559	0.461942	0.84928	0.944075	-0.105719	-0.156016	0.471404
Rv1019	Rv1019	regulatory proteins	0.806504	0.489023	0.786402	0.686183	0.337751	559	0.578911	0.745216	0.944075	-0.317481	-0.100219	0.471404
Rv1153c	omt	lipid metabolism	0.36049	0.312196	0.725753	0.505636	0.337751	559	0.36049	0.635294	0.944075	-0.0482941	-0.220117	0.471404
Rv2161c	Rv2161c	intermediary metabolism and respiration	0.366033	0.28716	0.663847	0.421831	0.337751	559	0.313003	0.564388	0.944075	-0.078873	-0.242016	0.471404
Rv3526	kshA	intermediary metabolism and respiration	1.04467	0.834222	1.32717	1.08195	0.343431	560	1.0042	1.2264	0.944075	-0.210445	-0.245223	0.46416
Rv1679	fadE16	lipid metabolism	0.757938	0.791409	0.982484	1.05163	0.343431	730	0.769565	1.0109	0.944075	0.0334717	0.0691469	0.46416
Rv3347c-sC	Rv3347c.sC	PE/PPE	0.832537	0.768229	1.10608	0.852935	0.343431	560	0.773677	1.00205	0.944075	-0.0643082	-0.253143	0.46416
Rv1973	Rv1973	cell wall and cell processes	0.689238	0.459472	0.928831	0.826212	0.343431	560	0.582803	0.886659	0.944075	-0.229765	-0.10262	0.46416
Rv2965c	kdtB	cell wall and cell processes	0.768925	0.645607	1.22417	0.986309	0.343431	560	0.710493	1.12642	0.944075	-0.123318	-0.237863	0.46416
Rv3099c	Rv3099c	conserved hypotheticals	0.343064	0.398426	0.693276	1.19329	0.343431	730	0.372693	0.898761	0.944075	0.0553622	0.500016	0.46416
Rv2435c-sA	Rv2435c.sA	intermediary metabolism and respiration	0.33163	0.22346	0.622081	0.439402	0.343431	560	0.301688	0.547007	0.944075	-0.108169	-0.182679	0.46416
Rv3180c	Rv3180c	conserved hypotheticals	0.383987	0.302416	0.548788	0.534306	0.343431	560	0.321454	0.542836	0.944075	-0.0815712	-0.0144826	0.46416
Rv1206	fadD6	lipid metabolism	0.315441	0.3635	0.436042	0.4305	0.343431	730	0.336907	0.433764	0.944075	0.0480587	-0.00554242	0.46416
Rv1648	Rv1648	cell wall and cell processes	0.399856	0.360069	0.500833	0.4397	0.343431	560	0.394134	0.475709	0.944075	-0.0397869	-0.0611327	0.46416
Rv2446c	Rv2446c	cell wall and cell processes	0.492824	0.544389	0.585676	0.704643	0.349173	729	0.513829	0.634567	0.944075	0.0515647	0.118967	0.45696
Rv0035	fadD34	lipid metabolism	0.467982	0.501747	0.620204	0.685492	0.349173	729	0.471382	0.647035	0.944075	0.0337642	0.0652872	0.45696
Rv0827c	kmtR	regulatory proteins	0.553685	0.48771	0.619057	0.516187	0.349173	561	0.536731	0.576781	0.944075	-0.0659747	-0.10287	0.45696
Rv1754c	Rv1754c	conserved hypotheticals	0.30055	0.534039	0.692674	0.659218	0.349173	729	0.339353	0.678925	0.944075	0.233489	-0.0334551	0.45696
Rv3557c	Rv3557c	regulatory proteins	0.346712	0.309099	0.408583	0.395291	0.349173	561	0.33487	0.40312	0.944075	-0.0376131	-0.0132912	0.45696
Rv1735c	Rv1735c	cell wall and cell processes	0.343478	0.389778	0.379055	0.413947	0.349173	729	0.350281	0.393394	0.944075	0.0463	0.0348918	0.45696
Rv2843	Rv2843	cell wall and cell processes	1.26804	0.924824	1.79958	1.4055	0.354975	562	1.17561	1.63763	0.944075	-0.343211	-0.394079	0.449803
Rv2510c	Rv2510c	conserved hypotheticals	0.883452	0.702254	1.06847	0.934644	0.354975	562	0.827378	1.01347	0.944075	-0.181197	-0.133822	0.449803
Rv2586c	secF	cell wall and cell processes	0.591304	0.654586	0.800938	0.854853	0.354975	728	0.633257	0.823095	0.944075	0.0632819	0.0539142	0.449803
Rv0908	ctpE	cell wall and cell processes	0.433563	0.589339	0.62722	0.85924	0.354975	728	0.440066	0.722571	0.944075	0.155777	0.23202	0.449803
Rv0330c	Rv0330c	conserved hypotheticals	0.462478	0.538275	0.539865	0.815182	0.354975	728	0.475416	0.653009	0.944075	0.0757967	0.275317	0.449803
Rv0225	Rv0225	cell wall and cell processes	0.450278	0.409464	0.513454	0.442829	0.354975	562	0.447586	0.48443	0.944075	-0.0408134	-0.0706248	0.449803
Rv2942-s2	Rv2942.s2	cell wall and cell processes	0.541396	0.614806	0.851907	0.785206	0.360837	727	0.548893	0.824496	0.944075	0.07341	-0.066701	0.442689
Rv0209	Rv0209	conserved hypotheticals	0.462167	0.389595	0.85313	0.675137	0.360837	563	0.442729	0.779982	0.944075	-0.0725712	-0.177993	0.442689
Rv3692	moxR2	regulatory proteins	0.280329	0.335131	0.830446	0.495634	0.360837	563	0.318741	0.692852	0.944075	0.0548014	-0.334812	0.442689
Rv1097c	Rv1097c	cell wall and cell processes	0.438996	0.520728	0.655875	0.843836	0.360837	727	0.475651	0.733119	0.944075	0.081732	0.187961	0.442689
Rv0646c	lipG	intermediary metabolism and respiration	1.10091	1.3041	1.36679	1.54654	0.36676	726	1.1301	1.44066	0.944075	0.203188	0.179753	0.435618
Rv2741	PE_PGRS47	PE/PPE	0.943504	0.725481	1.49564	1.00788	0.36676	564	0.774315	1.29519	0.944075	-0.218024	-0.487754	0.435618
Rv2281	pitB	cell wall and cell processes	0.717457	0.803592	0.938329	1.03165	0.36676	726	0.752146	0.976682	0.944075	0.0861349	0.0933234	0.435618
Rv0303	Rv0303	intermediary metabolism and respiration	0.611417	0.704594	0.705568	0.804309	0.36676	726	0.650792	0.746147	0.944075	0.0931773	0.0987413	0.435618
Rv2284	lipM	intermediary metabolism and respiration	0.311297	0.440395	0.46	0.545808	0.36676	726	0.354089	0.495263	0.944075	0.129098	0.0858079	0.435618
Rv1796_US	Rv1796_US	intermediary metabolism and respiration	0.596675	0.564648	0.587908	0.676322	0.36676	726	0.57205	0.624243	0.944075	-0.0320272	0.0884134	0.435618
Rv0592	mce2D	virulence, detoxification, adaptation	1.22698	1.52179	1.67045	1.91072	0.372743	725	1.44363	1.76919	0.944075	0.29481	0.240275	0.428591
Rv3590c	PE_PGRS58	PE/PPE	0.571695	0.472205	1.28907	0.659899	0.372743	565	0.527855	1.0305	0.944075	-0.09949	-0.629168	0.428591
Rv0926c	Rv0926c	conserved hypotheticals	0.480587	0.384409	0.657815	0.539182	0.372743	565	0.468366	0.609062	0.944075	-0.0961773	-0.118633	0.428591
Rv1249c	Rv1249c	cell wall and cell processes	0.445962	0.42159	0.806832	0.512023	0.372743	565	0.425285	0.685678	0.944075	-0.0243717	-0.294809	0.428591
Rv1325c_US	Rv1325c_US	PE/PPE	0.364997	0.395439	0.521067	0.484157	0.372743	725	0.382427	0.505899	0.944075	0.0304427	-0.03691	0.428591
Rv0976c	Rv0976c	conserved hypotheticals	0.921672	0.833883	1.35175	0.977737	0.378786	566	0.871844	1.19805	0.944075	-0.0877891	-0.374017	0.421606
Rv2931-s1	Rv2931.s1	lipid metabolism	0.226544	0.352526	0.597526	0.688729	0.378786	724	0.305183	0.635007	0.944075	0.125982	0.0912027	0.421606
Rv2136c	Rv2136c	cell wall and cell processes	0.613916	0.597308	0.674077	0.618926	0.378786	566	0.611634	0.651412	0.944075	-0.0166076	-0.0551511	0.421606
Rv3669	Rv3669	cell wall and cell processes	0.417503	0.34572	0.658773	0.412473	0.378786	566	0.389567	0.557553	0.944075	-0.0717826	-0.2463	0.421606
Rv2051c	ppm1	cell wall and cell processes	0.425873	0.397275	0.579694	0.456875	0.378786	566	0.406959	0.52922	0.944075	-0.0285984	-0.122819	0.421606
Rv2219	Rv2219	cell wall and cell processes	1.36674	1.27755	1.73107	1.95262	0.384889	723	1.36674	1.82211	0.944075	-0.0891967	0.221552	0.414665
Rv0914c	Rv0914c	lipid metabolism	0.821726	0.679085	1.17007	1.00393	0.384889	567	0.763463	1.10179	0.944075	-0.14264	-0.166137	0.414665
Rv2846c	efpA	cell wall and cell processes	0.468766	0.450063	0.761906	0.567254	0.384889	567	0.465006	0.681912	0.944075	-0.0187026	-0.194652	0.414665
Rv1029	kdpA	cell wall and cell processes	0.281341	0.373713	0.596012	0.568365	0.384889	723	0.365693	0.58465	0.944075	0.0923722	-0.0276468	0.414665
Rv1084	Rv1084	conserved hypotheticals	0.99096	0.7717	1.20382	1.11799	0.391052	568	0.855057	1.16854	0.944075	-0.219261	-0.0858303	0.407766
Rv0461	Rv0461	cell wall and cell processes	0.452232	0.455643	1.02488	0.778833	0.391052	568	0.452232	0.923762	0.944075	0.00341115	-0.246042	0.407766
Rv2254c	Rv2254c	cell wall and cell processes	0.542746	0.521034	0.660415	0.596838	0.391052	568	0.528048	0.634288	0.944075	-0.0217127	-0.0635774	0.407766
Rv0020c	fhaA	regulatory proteins	0.31034	0.412456	0.588937	0.980723	0.391052	722	0.392224	0.749945	0.944075	0.102116	0.391786	0.407766
Rv3714c	Rv3714c	conserved hypotheticals	0.431463	0.428526	0.51312	0.412235	0.391052	568	0.429447	0.47166	0.944075	-0.00293663	-0.100886	0.407766
Rv0271c	fadE6	lipid metabolism	0.862639	0.858039	1.04103	1.21074	0.397274	721	0.862639	1.11077	0.944075	-0.00460036	0.169711	0.40091
Rv0589	mce2A	virulence, detoxification, adaptation	0.882853	1.11792	1.0941	1.32387	0.397274	721	0.93457	1.18853	0.944075	0.235068	0.22977	0.40091
Rv1913	Rv1913	conserved hypotheticals	0.82589	0.777832	1.39862	1.13403	0.397274	569	0.82589	1.28989	0.944075	-0.0480579	-0.264592	0.40091
Rv1031	kdpC	cell wall and cell processes	0.896726	0.600837	1.13904	0.980187	0.397274	569	0.827927	1.07376	0.944075	-0.295889	-0.158853	0.40091
Rv1553	frdB	intermediary metabolism and respiration	0.377599	0.333119	0.499244	0.403224	0.397274	569	0.352579	0.459784	0.944075	-0.0444792	-0.0960202	0.40091
Rv2267c	Rv2267c	conserved hypotheticals	0.385667	0.465385	0.488118	0.524555	0.397274	721	0.401907	0.503092	0.944075	0.079718	0.0364375	0.40091
Rv3783	rfbD	cell wall and cell processes	0.556055	0.489134	0.61088	0.594327	0.397274	569	0.555248	0.604078	0.944075	-0.0669204	-0.0165531	0.40091
Rv1657	argR	regulatory proteins	0.336128	0.451412	0.543351	0.807144	0.397274	721	0.341474	0.651759	0.944075	0.115284	0.263793	0.40091
Rv0668-s1	Rv0668.s1	information pathways	1.31757	1.04176	1.50022	1.25977	0.403556	570	1.22644	1.40141	0.944075	-0.275803	-0.240452	0.394097
Rv1449c	tkt	intermediary metabolism and respiration	1.0323	0.694976	1.55389	1.20902	0.403556	570	0.878594	1.41216	0.944075	-0.337324	-0.344872	0.394097
Rv1683	Rv1683	lipid metabolism	0.974477	1.02333	1.16435	1.3143	0.403556	720	0.989854	1.22597	0.944075	0.0488552	0.149955	0.394097
Rv3068c	pgmA	intermediary metabolism and respiration	0.61766	0.606603	1.08151	0.796213	0.403556	570	0.61766	0.964264	0.944075	-0.0110561	-0.285296	0.394097
Rv0170	mce1B	virulence, detoxification, adaptation	0.605478	0.603508	0.770842	0.881955	0.403556	720	0.603607	0.816505	0.944075	-0.0019698	0.111114	0.394097
Rv3101c	ftsX	cell wall and cell processes	0.303331	0.567965	0.829145	1.13329	0.403556	720	0.388815	0.954137	0.944075	0.264634	0.304147	0.394097
Rv0446c	Rv0446c	cell wall and cell processes	0.714674	0.671531	0.794003	0.780373	0.403556	570	0.70869	0.788402	0.944075	-0.0431428	-0.0136294	0.394097
Rv3271c	Rv3271c	cell wall and cell processes	0.364898	0.395636	0.600851	0.700061	0.403556	720	0.374082	0.641622	0.944075	0.0307378	0.0992102	0.394097
Rv0169	mce1A	virulence, detoxification, adaptation	0.714385	0.921839	1.18424	1.15006	0.409896	719	0.857927	1.1702	0.944075	0.207454	-0.0341801	0.387326
Rv1252c	lprE	cell wall and cell processes	0.566685	0.420001	1.15719	0.79321	0.409896	571	0.507985	1.00761	0.944075	-0.146684	-0.36398	0.387326
Rv3910	Rv3910	cell wall and cell processes	0.571121	0.610536	0.759541	0.683648	0.409896	719	0.587764	0.728352	0.944075	0.0394146	-0.0758924	0.387326
Rv2086	Rv2086	insertion seqs and phages	0.379528	0.440946	0.479372	0.494801	0.409896	719	0.387229	0.485713	0.944075	0.0614183	0.015429	0.387326
Rv1314c	Rv1314c	conserved hypotheticals	1.34505	1.1514	1.53101	1.63	0.416296	572	1.3205	1.57169	0.944075	-0.193649	0.0989934	0.380598
Rv3835	Rv3835	cell wall and cell processes	1.38501	1.0786	1.73685	1.44666	0.416296	572	1.29589	1.6176	0.944075	-0.306408	-0.290192	0.380598
Rv3675	Rv3675	cell wall and cell processes	2.83105	2.44013	2.79405	2.3988	0.416296	572	2.73223	2.63162	0.944075	-0.390923	-0.395244	0.380598
Rv3800c-s1	Rv3800c.s1	lipid metabolism	0.46942	0.532775	0.652447	0.908393	0.416296	718	0.493275	0.75763	0.944075	0.0633549	0.255946	0.380598
Rv0563	htpX	virulence, detoxification, adaptation	0.575455	0.512477	0.655333	0.585979	0.416296	572	0.55632	0.626831	0.944075	-0.0629786	-0.0693548	0.380598
Rv0778	cyp126	intermediary metabolism and respiration	0.298658	0.342938	0.496791	0.452449	0.416296	718	0.307351	0.478568	0.944075	0.0442801	-0.0443416	0.380598
Rv0148	Rv0148	intermediary metabolism and respiration	0.452047	0.42724	0.742236	0.461472	0.416296	572	0.452047	0.626853	0.944075	-0.0248074	-0.280765	0.380598
Rv1237	sugB	cell wall and cell processes	0.293349	0.35724	0.389278	0.398517	0.416296	718	0.317957	0.393075	0.944075	0.0638907	0.00923853	0.380598
Rv0553	menC	intermediary metabolism and respiration	0.493989	0.613951	0.822428	0.987563	0.422754	717	0.547541	0.890292	0.944075	0.119962	0.165135	0.373912
Rv0383c	Rv0383c	cell wall and cell processes	0.686899	0.50486	0.836494	0.687596	0.422754	573	0.620112	0.775303	0.944075	-0.182039	-0.148899	0.373912
Rv2636	Rv2636	conserved hypotheticals	0.424362	0.50056	0.58206	0.670931	0.422754	717	0.437031	0.618582	0.944075	0.0761976	0.088871	0.373912
Rv1623c	cydA	intermediary metabolism and respiration	0.545367	0.5785	0.641443	0.692727	0.422754	717	0.553875	0.662519	0.944075	0.0331328	0.0512847	0.373912
Rv2026c	Rv2026c	virulence, detoxification, adaptation	0.644125	0.781069	0.97053	1.15479	0.429271	716	0.665674	1.04625	0.944075	0.136944	0.184259	0.367269
Rv2519	PE26	PE/PPE	0.654761	0.489102	1.43014	0.959481	0.429271	574	0.523888	1.23672	0.944075	-0.165659	-0.470661	0.367269
Rv1030	kdpB	cell wall and cell processes	0.440685	0.516694	0.656108	0.746402	0.429271	716	0.459432	0.693215	0.944075	0.0760084	0.0902946	0.367269
Rv2318	uspC	cell wall and cell processes	0.374082	0.492861	0.570328	0.581042	0.429271	716	0.422175	0.574731	0.944075	0.118779	0.0107137	0.367269
Rv3166c	Rv3166c	conserved hypotheticals	0.330625	0.262375	0.522119	0.474307	0.429271	574	0.276371	0.50247	0.944075	-0.0682498	-0.0478125	0.367269
Rv0675	echA5	lipid metabolism	0.269803	0.365931	0.33417	0.398512	0.429271	716	0.300424	0.360612	0.944075	0.0961281	0.0643424	0.367269
Rv1083	Rv1083	conserved hypotheticals	0.939181	0.793331	1.35256	1.05679	0.435845	575	0.837787	1.23101	0.944075	-0.145849	-0.295769	0.360668
Rv3723	Rv3723	cell wall and cell processes	0.823205	0.806648	1.22591	0.930897	0.435845	575	0.82272	1.10467	0.944075	-0.0165573	-0.295014	0.360668
Rv1254	Rv1254	intermediary metabolism and respiration	0.758992	0.728834	0.840221	0.793612	0.435845	575	0.754704	0.821066	0.944075	-0.0301584	-0.0466091	0.360668
Rv3563	fadE32	lipid metabolism	0.494588	0.468426	0.611143	0.503748	0.435845	575	0.48943	0.567008	0.944075	-0.0261622	-0.107395	0.360668
Rv2860c	glnA4	intermediary metabolism and respiration	0.326581	0.352758	0.411761	0.549991	0.435845	715	0.327008	0.468568	0.944075	0.0261763	0.13823	0.360668
Rv0276	Rv0276	conserved hypotheticals	0.425423	0.443592	0.543874	0.58871	0.435845	715	0.425423	0.5623	0.944075	0.0181692	0.0448363	0.360668
Rv0103c	ctpB	cell wall and cell processes	0.384583	0.35629	0.483885	0.437841	0.435845	575	0.377294	0.464963	0.944075	-0.0282923	-0.0460437	0.360668
Rv2027c	dosT	regulatory proteins	3.5263	3.40932	3.54832	3.21886	0.442477	576	3.48062	3.41292	0.944075	-0.116978	-0.329465	0.354109
Rv3005c	Rv3005c	conserved hypotheticals	1.43232	1.40117	1.61034	1.41532	0.442477	576	1.43078	1.53019	0.944075	-0.0311517	-0.195022	0.354109
Rv1630	rpsA	information pathways	0.906995	0.891836	1.31982	1.08548	0.442477	576	0.906995	1.22351	0.944075	-0.0151595	-0.234337	0.354109
Rv3289c	Rv3289c	cell wall and cell processes	0.856086	0.780796	1.02014	0.897516	0.442477	576	0.849005	0.969749	0.944075	-0.07529	-0.122627	0.354109
Rv1825	Rv1825	conserved hypotheticals	0.339873	0.285787	0.559671	0.594136	0.442477	576	0.328319	0.573834	0.944075	-0.0540861	0.0344652	0.354109
Rv1953	vapC14	virulence, detoxification, adaptation	0.540124	0.614773	0.617436	0.684639	0.442477	714	0.567436	0.645053	0.944075	0.0746485	0.0672027	0.354109
Rv0355c-s1	Rv0355c.s1	PE/PPE	0.516814	0.253761	0.67095	0.598571	0.442477	576	0.348377	0.641205	0.944075	-0.263053	-0.0723794	0.354109
Rv2184c	Rv2184c	conserved hypotheticals	0.56912	0.421067	0.787225	0.598405	0.442477	576	0.42306	0.709628	0.944075	-0.148052	-0.18882	0.354109
Rv0475	hbhA	cell wall and cell processes	0.296656	0.382282	0.591543	0.553087	0.442477	714	0.316573	0.575739	0.944075	0.0856257	-0.0384554	0.354109
Rv1811	mgtC	cell wall and cell processes	1.6733	1.5994	1.86682	1.69691	0.449167	577	1.60825	1.79699	0.944075	-0.0738986	-0.169914	0.347592
Rv0017c	rodA	cell wall and cell processes	0.830472	0.867803	1.12767	1.11276	0.449167	713	0.843952	1.12154	0.944075	0.0373313	-0.0149197	0.347592
Rv2582	ppiB	information pathways	0.380549	0.332187	0.545653	0.467204	0.449167	577	0.362662	0.513414	0.944075	-0.0483625	-0.0784495	0.347592
Rv1661-s1	Rv1661.s1	lipid metabolism	0.548491	0.456348	0.688636	0.707477	0.449167	577	0.514986	0.696379	0.944075	-0.092143	0.0188405	0.347592
Rv3921c	Rv3921c	cell wall and cell processes	0.400412	0.419627	0.800849	0.745052	0.449167	713	0.41131	0.777919	0.944075	0.0192149	-0.0557972	0.347592
Rv0545c	pitA	cell wall and cell processes	0.652249	0.632545	0.719071	0.703575	0.449167	577	0.639118	0.712703	0.944075	-0.0197035	-0.0154959	0.347592
Rv0110	Rv0110	cell wall and cell processes	0.481198	0.463418	0.542212	0.508137	0.449167	577	0.481198	0.528209	0.944075	-0.0177801	-0.034075	0.347592
Rv2931-s3	Rv2931.s3	lipid metabolism	0.442079	0.382999	0.786544	0.599982	0.449167	577	0.397453	0.709875	0.944075	-0.0590794	-0.186562	0.347592
Rv2693c	Rv2693c	cell wall and cell processes	0.502766	0.560794	0.616436	0.622728	0.449167	713	0.524489	0.619022	0.944075	0.0580277	0.00629186	0.347592
Rv2593c	ruvA	information pathways	0.484643	0.582333	1.12954	1.69843	0.455914	712	0.52787	1.36333	0.944075	0.0976903	0.568892	0.341117
Rv3811	Rv3811	conserved hypotheticals	0.658372	1.04794	1.30229	1.53663	0.455914	712	0.790904	1.3986	0.944075	0.38957	0.23434	0.341117
Rv1697	Rv1697	conserved hypotheticals	0.541078	0.49175	1.07491	0.734942	0.455914	578	0.537563	0.935199	0.944075	-0.0493285	-0.339972	0.341117
Rv3594	Rv3594	conserved hypotheticals	0.732031	0.71014	1.06352	0.833866	0.455914	578	0.711484	0.96914	0.944075	-0.0218914	-0.22965	0.341117
Rv0941c	Rv0941c	conserved hypotheticals	0.498608	0.506551	0.699438	0.664645	0.455914	578	0.498608	0.68514	0.944075	0.00794322	-0.0347933	0.341117
Rv2051c-sB	Rv2051c.sB	cell wall and cell processes	0.337177	0.227488	0.543458	0.315515	0.455914	578	0.296808	0.449783	0.944075	-0.109689	-0.227943	0.341117
Rv3777	Rv3777	intermediary metabolism and respiration	0.360663	0.322746	0.575449	0.421379	0.455914	578	0.357322	0.512133	0.944075	-0.0379172	-0.154069	0.341117
Rv2681	Rv2681	conserved hypotheticals	1.57754	1.41865	1.68835	1.5609	0.462717	579	1.53398	1.63597	0.95148	-0.158894	-0.127443	0.334685
Rv3164c	moxR3	regulatory proteins	0.640901	0.786524	0.84264	0.9232	0.462717	711	0.698799	0.875747	0.95148	0.145623	0.0805605	0.334685
Rv2448c	valS	information pathways	1.8531	1.66426	2.09543	1.92916	0.469576	580	1.80619	2.0271	0.95148	-0.188845	-0.166268	0.328294
Rv1568	bioA	intermediary metabolism and respiration	0.856626	0.938516	1.15893	1.29863	0.469576	710	0.89731	1.21634	0.95148	0.0818901	0.139696	0.328294
Rv1308	atpA	intermediary metabolism and respiration	0.417199	0.354854	0.729593	0.616376	0.469576	580	0.383537	0.683066	0.95148	-0.0623456	-0.113217	0.328294
Rv1217c	Rv1217c	cell wall and cell processes	0.767392	0.686065	0.986528	0.884031	0.469576	580	0.735272	0.944406	0.95148	-0.0813275	-0.102497	0.328294
Rv3866	espG1	cell wall and cell processes	0.741544	0.6768	0.931165	0.798262	0.469576	580	0.685257	0.876547	0.95148	-0.0647435	-0.132904	0.328294
Rv2039c	Rv2039c	cell wall and cell processes	0.78437	0.663356	0.862644	0.835153	0.469576	580	0.700885	0.851347	0.95148	-0.121013	-0.0274908	0.328294
Rv1175c	fadH	lipid metabolism	0.511058	0.545932	0.589854	0.679591	0.469576	710	0.511058	0.626732	0.95148	0.0348743	0.0897377	0.328294
Rv1323	fadA4	lipid metabolism	1.8085	1.63222	2.14574	1.89322	0.476492	581	1.79862	2.04196	0.954107	-0.176283	-0.252517	0.321945
Rv3141	fadB4	lipid metabolism	1.01133	0.917781	1.24653	1.13866	0.476492	581	1.00943	1.2022	0.954107	-0.0935462	-0.107871	0.321945
Rv2855	mtr	intermediary metabolism and respiration	0.743189	0.707265	0.843551	0.911509	0.476492	581	0.740593	0.871479	0.954107	-0.0359233	0.0679577	0.321945
Rv0249c	Rv0249c	intermediary metabolism and respiration	0.476994	0.48219	0.561652	0.606145	0.476492	709	0.476994	0.579937	0.954107	0.00519638	0.044493	0.321945
Rv1003	Rv1003	conserved hypotheticals	0.327185	0.207438	0.419953	0.433059	0.476492	581	0.261509	0.425339	0.954107	-0.119746	0.0131068	0.321945
Rv1028c	kdpD	regulatory proteins	0.602989	0.629046	0.831638	0.98356	0.483462	708	0.61658	0.894072	0.96352	0.0260574	0.151922	0.315637
Rv0959A	vapB9	virulence, detoxification, adaptation	0.365369	0.380904	0.37574	0.446611	0.483462	708	0.365369	0.404865	0.96352	0.0155346	0.0708705	0.315637
Rv2620c	Rv2620c	cell wall and cell processes	1.32208	1.29579	1.38351	1.34956	0.490488	583	1.31995	1.36956	0.972954	-0.0262941	-0.0339541	0.309372
Rv3500c	yrbE4B	virulence, detoxification, adaptation	0.785732	0.771078	0.88569	0.818508	0.490488	583	0.771657	0.858081	0.972954	-0.0146545	-0.0671821	0.309372
Rv3627c	Rv3627c	conserved hypotheticals	1.60408	1.7051	1.93855	2.06736	0.497568	706	1.63767	1.99149	0.973353	0.101019	0.128801	0.303147
Rv2781c	Rv2781c	intermediary metabolism and respiration	0.90139	0.766955	1.57516	1.50762	0.497568	584	0.885301	1.5474	0.973353	-0.134435	-0.067541	0.303147
Rv0322	udgA	intermediary metabolism and respiration	1.05537	0.924479	1.51918	1.32299	0.497568	584	1.03017	1.43856	0.973353	-0.130887	-0.196192	0.303147
Rv2196	qcrB	intermediary metabolism and respiration	1.28203	1.26157	1.48258	1.39535	0.497568	584	1.28203	1.44673	0.973353	-0.0204575	-0.0872275	0.303147
Rv1264	Rv1264	intermediary metabolism and respiration	0.803457	0.701166	1.02442	0.94793	0.497568	584	0.749815	0.992986	0.973353	-0.102291	-0.0764907	0.303147
Rv1555	frdD	intermediary metabolism and respiration	0.336258	0.400791	0.477805	0.453426	0.497568	706	0.351204	0.467786	0.973353	0.064533	-0.0243796	0.303147
Rv1234	Rv1234	cell wall and cell processes	0.72704	0.806293	0.926552	0.957885	0.504702	705	0.739637	0.939429	0.973846	0.0792524	0.0313325	0.296965
Rv1230c	Rv1230c	cell wall and cell processes	0.745202	1.0087	1.02318	1.07021	0.504702	705	0.788299	1.04251	0.973846	0.263494	0.0470298	0.296965
Rv2995c	leuB	intermediary metabolism and respiration	0.425679	0.323501	0.842197	0.791067	0.504702	585	0.374654	0.821185	0.973846	-0.102178	-0.0511304	0.296965
Rv2815c	Rv2815c	insertion seqs and phages	0.652558	0.784865	0.947319	0.902649	0.504702	705	0.701324	0.928961	0.973846	0.132307	-0.04467	0.296965
Rv3821	Rv3821	cell wall and cell processes	0.739431	0.74307	0.763182	0.845744	0.504702	705	0.739431	0.797112	0.973846	0.00363896	0.082562	0.296965
Rv2709	Rv2709	cell wall and cell processes	0.279556	0.342334	0.458342	0.548084	0.504702	705	0.288753	0.495222	0.973846	0.0627778	0.0897422	0.296965
Rv0072	Rv0072	cell wall and cell processes	1.36163	1.25625	1.70818	1.49387	0.51189	586	1.32525	1.62011	0.978817	-0.105382	-0.214315	0.290823
Rv0112	gca	cell wall and cell processes	0.416457	0.349971	0.545048	0.565137	0.51189	586	0.379801	0.553304	0.978817	-0.0664857	0.0200883	0.290823
Rv1487	Rv1487	cell wall and cell processes	0.518583	0.422472	0.678645	0.661534	0.51189	586	0.501842	0.671613	0.978817	-0.0961102	-0.0171107	0.290823
Rv3217c	Rv3217c	cell wall and cell processes	0.468634	0.404467	0.511979	0.500487	0.51189	586	0.422176	0.507256	0.978817	-0.0641672	-0.0114918	0.290823
Rv1488	Rv1488	cell wall and cell processes	0.936021	1.07975	1.22413	1.24067	0.519131	703	0.999307	1.23093	0.9838	0.143732	0.016537	0.284723
Rv1489	Rv1489	conserved hypotheticals	0.58309	0.533969	0.689751	0.737182	0.519131	587	0.55178	0.709243	0.9838	-0.049121	0.0474307	0.284723
Rv1986	Rv1986	cell wall and cell processes	0.687393	0.699885	0.71899	0.792746	0.519131	703	0.687393	0.749301	0.9838	0.0124924	0.0737567	0.284723
Rv3753c-m1	Rv3753c.m1	conserved hypotheticals	0.347575	0.292181	0.623385	0.567647	0.519131	587	0.331586	0.600479	0.9838	-0.0553946	-0.0557386	0.284723
Rv2100	Rv2100	insertion seqs and phages	1.80145	2.16016	2.11991	2.26991	0.526425	702	2.0031	2.18155	0.98661	0.358702	0.149997	0.278664
Rv3885c-m2	Rv3885c.m2	cell wall and cell processes	1.11311	1.33491	1.2344	1.34611	0.526425	702	1.18744	1.28031	0.98661	0.221797	0.111704	0.278664
Rv3157	nuoM	intermediary metabolism and respiration	0.95818	0.945685	1.02959	1.02247	0.526425	588	0.955591	1.02667	0.98661	-0.012495	-0.00712511	0.278664
Rv1081c	Rv1081c	cell wall and cell processes	0.419557	0.446492	0.720964	0.839848	0.526425	588	0.430269	0.76982	0.98661	0.0269352	0.118884	0.278664
Rv0051	Rv0051	cell wall and cell processes	0.350544	0.301346	0.492203	0.394328	0.526425	588	0.328487	0.45198	0.98661	-0.0491973	-0.0978753	0.278664
Rv0246	Rv0246	cell wall and cell processes	1.35414	1.29357	1.48521	1.52637	0.53377	589	1.34486	1.50212	0.989456	-0.0605718	0.0411587	0.272646
Rv1091	PE_PGRS22	PE/PPE	0.67841	0.675497	1.06643	0.783223	0.53377	589	0.67841	0.950044	0.989456	-0.00291304	-0.283207	0.272646
Rv1358	Rv1358	regulatory proteins	0.69151	0.662088	0.893887	0.683154	0.53377	589	0.674878	0.807284	0.989456	-0.0294227	-0.210733	0.272646
Rv1898	Rv1898	conserved hypotheticals	0.542731	0.463714	0.926132	0.727231	0.53377	589	0.517258	0.844392	0.989456	-0.0790173	-0.198901	0.272646
Rv2462c-m1	Rv2462c.m1	cell wall and cell processes	0.344234	0.399294	0.535136	0.547734	0.53377	701	0.358217	0.540313	0.989456	0.0550602	0.0125979	0.272646
Rv1923	lipD	intermediary metabolism and respiration	1.3715	1.03913	1.935	1.73962	0.541167	590	1.25079	1.85471	0.994482	-0.33237	-0.195377	0.266669
Rv2192c	trpD	intermediary metabolism and respiration	0.969432	0.972151	1.41577	1.27654	0.541167	590	0.969432	1.35855	0.994482	0.00271894	-0.139228	0.266669
Rv2739c	Rv2739c	intermediary metabolism and respiration	0.331886	0.251577	0.565288	0.363179	0.541167	590	0.298204	0.48223	0.994482	-0.0803083	-0.202108	0.266669
Rv1837c	glcB	intermediary metabolism and respiration	0.50761	0.558895	0.562923	0.609025	0.541167	700	0.523357	0.581869	0.994482	0.0512849	0.0461018	0.266669
Rv3642c	Rv3642c	conserved hypotheticals	0.574376	0.536781	0.914041	0.806021	0.548614	591	0.560088	0.869649	0.995222	-0.0375949	-0.10802	0.260733
Rv0677c	mmpS5	cell wall and cell processes	0.569288	0.562968	0.761937	0.924498	0.548614	699	0.565015	0.828743	0.995222	-0.00632062	0.162561	0.260733
Rv2310	Rv2310	insertion seqs and phages	0.654843	0.870118	0.961853	1.11201	0.548614	699	0.678072	1.02356	0.995222	0.215275	0.150152	0.260733
Rv1320c_US	Rv1320c_US	intermediary metabolism and respiration	0.580082	0.62593	0.741397	0.90958	0.548614	699	0.600133	0.810513	0.995222	0.0458478	0.168183	0.260733
Rv1999c	Rv1999c	cell wall and cell processes	0.34615	0.364211	0.388796	0.409648	0.548614	699	0.346627	0.397366	0.995222	0.0180605	0.0208517	0.260733
Rv0010c	Rv0010c	cell wall and cell processes	1.27946	1.29671	1.37285	1.34039	0.556112	592	1.27946	1.35951	0.995222	0.0172458	-0.0324617	0.254837
Rv1842c	Rv1842c	cell wall and cell processes	0.627058	0.574985	1.03993	0.86635	0.556112	592	0.616138	0.968598	0.995222	-0.0520735	-0.173585	0.254837
Rv2921c	ftsY	cell wall and cell processes	0.70966	0.6303	1.04789	0.858999	0.56366	593	0.665905	0.970266	0.995222	-0.0793605	-0.188894	0.248983
Rv0425c-s1	Rv0425c.s1	cell wall and cell processes	0.899702	0.688841	1.06854	1.01182	0.56366	593	0.809868	1.04523	0.995222	-0.210862	-0.0567165	0.248983
Rv3346c	Rv3346c	cell wall and cell processes	0.741071	0.705351	1.11803	0.926306	0.56366	593	0.730317	1.03924	0.995222	-0.0357207	-0.19172	0.248983
Rv0797	Rv0797	insertion seqs and phages	0.684131	0.510862	0.983093	0.678506	0.56366	593	0.613302	0.85792	0.995222	-0.173269	-0.304587	0.248983
Rv0412c	Rv0412c	cell wall and cell processes	0.422732	0.575656	0.724159	0.593519	0.56366	697	0.465765	0.670472	0.995222	0.152924	-0.13064	0.248983
Rv3378c	Rv3378c	intermediary metabolism and respiration	0.395635	0.390512	0.491866	0.534891	0.56366	697	0.395635	0.509547	0.995222	-0.00512289	0.0430247	0.248983
Rv0194	Rv0194	cell wall and cell processes	0.424777	0.41603	0.452789	0.454589	0.56366	593	0.424777	0.453529	0.995222	-0.00874697	0.00180042	0.248983
Rv2721c	Rv2721c	cell wall and cell processes	0.875474	0.952354	1.16317	1.08078	0.571257	594	0.952208	1.12931	0.995222	0.0768802	-0.0823916	0.243169
Rv2685	arsB1	cell wall and cell processes	0.589152	0.63076	0.764081	0.702682	0.571257	594	0.598795	0.738848	0.995222	0.0416083	-0.0613995	0.243169
Rv2203	Rv2203	cell wall and cell processes	0.706078	1.21713	1.20495	1.48402	0.578902	695	0.896016	1.31964	0.995222	0.511056	0.279071	0.237395
Rv1521	fadD25	lipid metabolism	0.503053	0.497535	0.69115	0.747499	0.578902	595	0.501694	0.714307	0.995222	-0.00551874	0.0563486	0.237395
Rv0014c	pknB	regulatory proteins	0.403445	0.454846	0.641147	0.750199	0.578902	695	0.431635	0.685963	0.995222	0.0514015	0.109052	0.237395
Rv1632c	Rv1632c	conserved hypotheticals	0.436804	0.510397	0.623996	0.680389	0.578902	695	0.473599	0.647172	0.995222	0.0735927	0.0563931	0.237395
Rv0606	Rv0606	insertion seqs and phages	0.625604	0.620006	0.879575	0.632538	0.578902	595	0.625604	0.778053	0.995222	-0.00559851	-0.247037	0.237395
Rv1591	Rv1591	cell wall and cell processes	0.330281	0.3798	0.504581	0.57233	0.578902	695	0.36229	0.532423	0.995222	0.0495182	0.0677489	0.237395
Rv2426c	Rv2426c	conserved hypotheticals	0.33547	0.220925	0.851831	0.562209	0.578902	595	0.272295	0.732808	0.995222	-0.114545	-0.289622	0.237395
Rv1971	mce3F	virulence, detoxification, adaptation	0.451685	0.386892	0.587149	0.645389	0.578902	595	0.433429	0.611084	0.995222	-0.0647931	0.0582402	0.237395
Rv1456c	Rv1456c	cell wall and cell processes	0.358894	0.304458	0.436537	0.437019	0.578902	595	0.325009	0.436735	0.995222	-0.0544363	0.000481618	0.237395
Rv1748	Rv1748	conserved hypotheticals	1.22458	1.07934	1.39628	1.34332	0.586594	596	1.15252	1.37451	0.995222	-0.145238	-0.0529549	0.231662
Rv1205	Rv1205	conserved hypotheticals	0.521281	0.517555	0.693496	0.765612	0.586594	596	0.521281	0.723133	0.995222	-0.00372528	0.0721162	0.231662
Rv3190A	Rv3190A	conserved hypotheticals	0.518215	0.480081	0.559902	0.582329	0.586594	596	0.498119	0.569118	0.995222	-0.0381338	0.0224265	0.231662
Rv3544c	fadE28	lipid metabolism	1.04458	1.04104	1.5526	1.83552	0.594334	693	1.04458	1.66887	0.995222	-0.00353427	0.282925	0.225969
Rv0575c	Rv0575c	intermediary metabolism and respiration	1.1189	0.927818	1.48231	1.32805	0.594334	597	0.962032	1.41892	0.995222	-0.191078	-0.15426	0.225969
Rv2679	echA15	lipid metabolism	0.893433	0.721086	1.00661	1.08067	0.594334	597	0.802653	1.03705	0.995222	-0.172347	0.0740569	0.225969
Rv1073	Rv1073	conserved hypotheticals	0.520704	0.489978	0.812503	0.712874	0.594334	597	0.515527	0.77156	0.995222	-0.0307256	-0.0996293	0.225969
Rv0867c	rpfA	cell wall and cell processes	1.01616	1.1949	1.39395	1.39578	0.60212	692	1.18254	1.3947	0.995222	0.178744	0.00182736	0.220317
Rv0905	echA6	lipid metabolism	0.595092	0.622019	0.772856	0.79112	0.60212	692	0.607277	0.780362	0.995222	0.0269269	0.0182645	0.220317
Rv2200c_US	Rv2200c_US	intermediary metabolism and respiration	0.444785	0.492167	0.571332	0.774547	0.60212	692	0.457341	0.654845	0.995222	0.0473826	0.203214	0.220317
Rv2172c	Rv2172c	conserved hypotheticals	0.331514	0.301175	0.557699	0.645615	0.60212	692	0.306242	0.593829	0.995222	-0.0303392	0.0879165	0.220317
Rv3902c	Rv3902c	conserved hypotheticals	0.38421	0.405896	0.440039	0.517446	0.60212	692	0.389775	0.47185	0.995222	0.021686	0.0774073	0.220317
Rv1223	htrA	intermediary metabolism and respiration	0.409154	0.436237	0.81387	0.838608	0.609952	691	0.409154	0.824036	0.995222	0.027083	0.0247384	0.214704
Rv0537c	Rv0537c	cell wall and cell processes	0.579953	0.620309	0.645012	0.669791	0.609952	691	0.593513	0.655195	0.995222	0.0403553	0.0247789	0.214704
Rv0480c	Rv0480c	intermediary metabolism and respiration	0.504368	0.484253	0.644377	0.776693	0.609952	599	0.504368	0.698753	0.995222	-0.0201152	0.132316	0.214704
Rv1822	pgsA2	lipid metabolism	0.265436	0.354523	0.418132	0.479305	0.609952	691	0.285004	0.443272	0.995222	0.0890866	0.0611725	0.214704
Rv3666c	dppA	cell wall and cell processes	0.394459	0.352498	0.604424	0.543729	0.609952	599	0.382899	0.579481	0.995222	-0.041961	-0.0606957	0.214704
Rv0236c-s1	Rv0236c.s1	cell wall and cell processes	0.415037	0.474342	0.480706	0.513882	0.609952	691	0.424686	0.49434	0.995222	0.0593049	0.0331753	0.214704
Rv3103c	Rv3103c	conserved hypotheticals	1.63913	1.36112	1.72643	1.45973	0.617828	600	1.42941	1.61682	0.995222	-0.278014	-0.266697	0.209132
Rv2608	PPE42	PE/PPE	0.790613	0.841907	0.884992	0.913657	0.617828	690	0.800784	0.896772	0.995222	0.0512943	0.0286649	0.209132
Rv2881c	cdsA	lipid metabolism	0.536183	0.587927	0.69555	0.690104	0.617828	690	0.544021	0.693312	0.995222	0.051744	-0.00544672	0.209132
Rv0755c	PPE12	PE/PPE	0.352516	0.437692	0.666245	0.68292	0.617828	690	0.381702	0.673098	0.995222	0.0851754	0.0166759	0.209132
Rv1949c	Rv1949c	conserved hypotheticals	0.295252	0.387102	0.542538	0.448602	0.617828	600	0.368477	0.503934	0.995222	0.0918499	-0.0939365	0.209132
Rv0168	yrbE1B	virulence, detoxification, adaptation	0.415359	0.398215	0.452984	0.4344	0.617828	600	0.40981	0.445347	0.995222	-0.0171441	-0.0185842	0.209132
Rv1628c	Rv1628c	conserved hypotheticals	0.636314	0.605559	1.08662	0.889126	0.625749	601	0.633671	1.00546	0.995222	-0.0307544	-0.197491	0.2036
Rv2145c	wag31	cell wall and cell processes	0.643638	0.625637	0.733081	0.797385	0.625749	689	0.643638	0.759507	0.995222	-0.0180011	0.0643045	0.2036
Rv3630	Rv3630	cell wall and cell processes	0.439058	0.498428	0.630487	0.554441	0.625749	689	0.472105	0.599235	0.995222	0.0593705	-0.0760462	0.2036
Rv3587c	Rv3587c	cell wall and cell processes	0.356751	0.352744	0.773055	0.487635	0.625749	601	0.356751	0.655759	0.995222	-0.00400779	-0.28542	0.2036
Rv0069c	sdaA	intermediary metabolism and respiration	0.429475	0.464402	0.548774	0.634861	0.625749	689	0.429475	0.584152	0.995222	0.0349275	0.0860862	0.2036
Rv1253	deaD	information pathways	0.636976	0.568566	1.01285	0.990432	0.625749	601	0.636976	1.00364	0.995222	-0.0684099	-0.0224218	0.2036
Rv1705c	PPE22	PE/PPE	0.329837	0.266243	0.780708	0.747024	0.633714	602	0.312645	0.766865	0.995222	-0.0635938	-0.0336844	0.198107
Rv3561	fadD3	lipid metabolism	0.498656	0.523132	0.82712	0.725446	0.633714	602	0.498656	0.785336	0.995222	0.0244755	-0.101674	0.198107
Rv3450c	eccB4	cell wall and cell processes	0.312152	0.333908	0.431792	0.546529	0.633714	688	0.312152	0.478944	0.995222	0.0217557	0.114738	0.198107
Rv1146	mmpL13b	cell wall and cell processes	1.20713	1.1797	1.78051	1.86649	0.641721	603	1.20713	1.81584	0.995222	-0.02743	0.0859854	0.192654
Rv1664	pks9	lipid metabolism	0.712333	0.666932	0.905695	0.857772	0.641721	603	0.704413	0.886001	0.995222	-0.0454002	-0.0479231	0.192654
Rv1746	pknF	regulatory proteins	0.733222	0.578228	1.0464	1.02256	0.641721	603	0.705182	1.0366	0.995222	-0.154994	-0.0238415	0.192654
Rv1800	PPE28	PE/PPE	0.676216	0.810821	0.954569	1.04298	0.641721	687	0.734069	0.990902	0.995222	0.134605	0.0884108	0.192654
Rv1311	atpC	intermediary metabolism and respiration	0.553392	0.580021	0.705025	0.787612	0.641721	687	0.567321	0.738965	0.995222	0.0266283	0.0825873	0.192654
Rv2530c	vapC39	virulence, detoxification, adaptation	0.489795	0.491716	0.538724	0.671762	0.641721	687	0.489795	0.593397	0.995222	0.00192101	0.133038	0.192654
Rv3065	mmr	cell wall and cell processes	0.395844	0.376388	0.462791	0.442071	0.641721	603	0.38673	0.454276	0.995222	-0.0194556	-0.0207207	0.192654
Rv0244c	fadE5	lipid metabolism	1.58772	1.58099	2.00686	1.7932	0.649769	604	1.58772	1.91905	0.995222	-0.00672283	-0.21365	0.187241
Rv3761c	fadE36	lipid metabolism	0.429182	0.440178	0.693512	0.657629	0.649769	686	0.433243	0.678766	0.995222	0.0109963	-0.0358834	0.187241
Rv2878c	mpt53	cell wall and cell processes	0.514366	0.349155	0.664528	0.5805	0.649769	604	0.385015	0.629996	0.995222	-0.165211	-0.0840285	0.187241
Rv1557	mmpL6	cell wall and cell processes	0.410211	0.380165	0.482954	0.569463	0.649769	604	0.39858	0.518506	0.995222	-0.0300463	0.0865088	0.187241
Rv1293	lysA	intermediary metabolism and respiration	0.950043	0.908981	1.15469	0.943825	0.657859	605	0.924227	1.06804	0.995222	-0.0410617	-0.210868	0.181867
Rv1634	Rv1634	cell wall and cell processes	0.928176	0.847041	1.03174	0.950124	0.657859	605	0.895747	0.998199	0.995222	-0.0811347	-0.0816152	0.181867
Rv2458	mmuM	intermediary metabolism and respiration	0.377866	0.373507	0.540182	0.583333	0.657859	605	0.377866	0.557915	0.995222	-0.0043597	0.0431517	0.181867
Rv2051c-sA	Rv2051c.sA	cell wall and cell processes	0.483429	0.506212	0.661952	0.573477	0.657859	605	0.486371	0.625592	0.995222	0.0227829	-0.0884752	0.181867
Rv3580c	cysS1	information pathways	0.441289	0.529896	0.687722	0.705999	0.657859	685	0.467751	0.695233	0.995222	0.0886062	0.0182764	0.181867
Rv3911	sigM	information pathways	0.327086	0.36685	0.417253	0.426121	0.657859	685	0.333355	0.420897	0.995222	0.0397634	0.00886819	0.181867
Rv0384c	clpB	virulence, detoxification, adaptation	0.368027	0.338581	0.462154	0.695784	0.657859	685	0.368027	0.558167	0.995222	-0.0294465	0.23363	0.181867
Rv2333c-m1	Rv2333c.m1	cell wall and cell processes	0.94809	0.96957	1.14306	1.05706	0.665989	606	0.960961	1.10772	0.995222	0.0214797	-0.0860047	0.176533
Rv3236c	Rv3236c	cell wall and cell processes	0.552422	0.415517	0.900208	0.707765	0.665989	606	0.488897	0.821122	0.995222	-0.136905	-0.192443	0.176533
Rv2597	Rv2597	cell wall and cell processes	0.548537	0.498557	0.792925	0.706448	0.665989	606	0.529481	0.757386	0.995222	-0.0499803	-0.0864765	0.176533
Rv2909c	rpsP	information pathways	0.517873	0.387164	0.817384	0.690858	0.665989	606	0.471518	0.765387	0.995222	-0.13071	-0.126526	0.176533
Rv0317c	glpQ2	intermediary metabolism and respiration	0.344648	0.299558	0.495284	0.420028	0.665989	606	0.31646	0.464357	0.995222	-0.0450906	-0.0752554	0.176533
Rv2176	pknL	regulatory proteins	1.69267	1.5714	1.91489	1.71786	0.674159	607	1.68175	1.83392	0.995222	-0.12127	-0.197034	0.171238
Rv2818c	Rv2818c	unknown	0.879235	0.963642	1.34213	1.281	0.674159	607	0.927588	1.31701	0.995222	0.0844069	-0.0611269	0.171238
Rv0614	Rv0614	conserved hypotheticals	0.523654	0.620508	0.83585	1.03173	0.674159	683	0.588019	0.916349	0.995222	0.0968544	0.19588	0.171238
Rv1200	Rv1200	cell wall and cell processes	0.796724	0.862533	0.875127	0.89443	0.674159	683	0.837931	0.88306	0.995222	0.0658081	0.0193037	0.171238
Rv0980c	PE_PGRS18	PE/PPE	0.367701	0.337072	0.677227	0.468461	0.674159	607	0.363484	0.591433	0.995222	-0.0306292	-0.208766	0.171238
Rv1442	bisC	intermediary metabolism and respiration	0.477059	0.555751	0.667239	0.638111	0.674159	683	0.499195	0.655269	0.995222	0.0786914	-0.0291281	0.171238
Rv2345	Rv2345	cell wall and cell processes	1.65728	1.84651	2.00331	1.9773	0.682367	682	1.78295	1.99262	0.995222	0.189225	-0.0260096	0.165982
Rv2984	ppk1	intermediary metabolism and respiration	1.40609	1.3264	1.64338	1.54666	0.682367	608	1.3575	1.60363	0.995222	-0.0796963	-0.0967192	0.165982
Rv2047c	Rv2047c	conserved hypotheticals	0.684841	0.710162	0.959798	0.793424	0.682367	608	0.704882	0.891425	0.995222	0.0253209	-0.166374	0.165982
Rv0959	Rv0959	conserved hypotheticals	0.937953	0.907972	1.4868	1.2978	0.682367	608	0.91657	1.40913	0.995222	-0.0299814	-0.188998	0.165982
Rv0936	pstA2	cell wall and cell processes	0.365391	0.354836	0.426257	0.374777	0.682367	608	0.365391	0.405101	0.995222	-0.010555	-0.0514795	0.165982
Rv0583c	lpqN	cell wall and cell processes	2.62147	2.68327	2.66476	2.77766	0.690613	681	2.6373	2.71116	0.995222	0.061796	0.112899	0.160765
Rv3766	Rv3766	conserved hypotheticals	2.96973	3.27249	3.09875	3.10473	0.690613	681	3.00643	3.10121	0.995222	0.302761	0.00598723	0.160765
Rv2875	mpt70	cell wall and cell processes	0.648229	0.601189	0.643772	0.701982	0.690613	609	0.627982	0.667694	0.995222	-0.0470401	0.0582102	0.160765
Rv1242	vapC33	virulence, detoxification, adaptation	0.467554	0.478789	0.451593	0.550272	0.690613	681	0.470968	0.492146	0.995222	0.0112355	0.098679	0.160765
Rv1607	chaA	cell wall and cell processes	0.411455	0.450086	0.529282	0.6031	0.690613	681	0.436324	0.559618	0.995222	0.0386307	0.0738186	0.160765
Rv1624c	Rv1624c	cell wall and cell processes	0.461943	0.47264	0.509612	0.513796	0.690613	681	0.464142	0.511332	0.995222	0.010697	0.0041843	0.160765
Rv0184	Rv0184	conserved hypotheticals	0.345298	0.288242	0.518483	0.368397	0.690613	609	0.302282	0.456804	0.995222	-0.0570559	-0.150086	0.160765
Rv1216c	Rv1216c	cell wall and cell processes	1.2513	1.28158	1.3485	1.3612	0.698896	680	1.26165	1.35372	0.995222	0.0302851	0.0126968	0.155587
Rv2958c	Rv2958c	intermediary metabolism and respiration	0.795242	0.831503	1.00615	1.15681	0.698896	680	0.811676	1.06806	0.995222	0.0362603	0.150654	0.155587
Rv1998c	Rv1998c	conserved hypotheticals	0.377278	0.368954	0.591018	0.751827	0.698896	680	0.377278	0.657104	0.995222	-0.00832451	0.160809	0.155587
Rv0613c	Rv0613c	conserved hypotheticals	0.281487	0.345577	0.674306	0.479065	0.698896	680	0.328714	0.59407	0.995222	0.0640897	-0.195241	0.155587
Rv0912	Rv0912	cell wall and cell processes	0.432959	0.446315	0.477479	0.564405	0.698896	680	0.43468	0.513202	0.995222	0.0133558	0.0869255	0.155587
Rv1490-m1	Rv1490.m1	cell wall and cell processes	0.33873	0.323149	0.340186	0.343882	0.698896	610	0.325306	0.341705	0.995222	-0.0155812	0.00369624	0.155587
Rv1141c	echA11	lipid metabolism	0.782995	0.796838	0.99696	1.02589	0.707215	679	0.788525	1.00885	0.995222	0.0138433	0.0289252	0.150449
Rv1610	Rv1610	cell wall and cell processes	0.666703	0.704702	0.855345	0.851924	0.707215	679	0.666703	0.853939	0.995222	0.0379987	-0.00342065	0.150449
Rv2319c	Rv2319c	virulence, detoxification, adaptation	0.75846	0.842008	0.795913	0.84584	0.707215	679	0.790732	0.816431	0.995222	0.0835478	0.0499274	0.150449
Rv2375	Rv2375	conserved hypotheticals	0.71097	0.761959	0.834686	0.881304	0.707215	679	0.719815	0.853844	0.995222	0.0509887	0.0466184	0.150449
Rv2997	Rv2997	intermediary metabolism and respiration	0.594111	0.627563	0.727583	0.643846	0.707215	611	0.597658	0.693171	0.995222	0.0334518	-0.0837367	0.150449
Rv3743c	ctpJ	cell wall and cell processes	0.425648	0.483043	0.841578	0.800825	0.707215	679	0.446893	0.824831	0.995222	0.057395	-0.0407533	0.150449
Rv0241c	htdX	intermediary metabolism and respiration	0.480023	0.498911	0.996057	1.23352	0.715569	678	0.480023	1.09365	0.995222	0.0188886	0.237467	0.145349
Rv2450c	rpfE	cell wall and cell processes	1.27958	1.24671	1.59718	1.56731	0.715569	612	1.27958	1.58491	0.995222	-0.0328625	-0.0298735	0.145349
Rv3762c	Rv3762c	intermediary metabolism and respiration	0.988773	1.43172	1.42249	1.44614	0.715569	678	1.02448	1.43221	0.995222	0.442947	0.0236493	0.145349
Rv3566c	nat	intermediary metabolism and respiration	0.428878	0.467064	0.583117	0.739739	0.715569	678	0.446958	0.647482	0.995222	0.0381863	0.156622	0.145349
Rv1382	Rv1382	cell wall and cell processes	0.514785	0.457112	0.782343	0.698667	0.715569	612	0.482426	0.747955	0.995222	-0.0576731	-0.0836759	0.145349
Rv2130c	mshC	intermediary metabolism and respiration	0.358855	0.422368	0.585345	0.655023	0.715569	678	0.368208	0.61398	0.995222	0.0635129	0.0696777	0.145349
Rv1212c	glgA	intermediary metabolism and respiration	0.48322	0.477704	0.659538	0.654287	0.715569	612	0.48322	0.65738	0.995222	-0.00551577	-0.00525049	0.145349
Rv3805c	aftB	cell wall and cell processes	0.618824	0.634006	0.623292	0.667446	0.715569	678	0.619367	0.641437	0.995222	0.0151818	0.0441548	0.145349
Rv2395-sA	Rv2395.sA	cell wall and cell processes	0.445374	0.454515	0.656437	0.520441	0.715569	612	0.445374	0.600548	0.995222	0.00914166	-0.135996	0.145349
Rv3209-m1	Rv3209.m1	conserved hypotheticals	1.08372	1.07407	1.62542	1.43364	0.723957	613	1.08372	1.54661	0.995222	-0.00964485	-0.19179	0.140287
Rv1168c	PPE17	PE/PPE	0.578798	0.67132	0.746204	0.871923	0.723957	677	0.59315	0.797869	0.995222	0.0925219	0.125719	0.140287
Rv3607c	folB	intermediary metabolism and respiration	0.541402	0.554065	0.748197	0.711035	0.723957	613	0.541402	0.732925	0.995222	0.0126621	-0.0371622	0.140287
Rv1435c	Rv1435c	cell wall and cell processes	0.392637	0.442432	0.779518	0.656833	0.723957	613	0.428506	0.729099	0.995222	0.0497953	-0.122685	0.140287
Rv3754	tyrA	intermediary metabolism and respiration	0.322309	0.323389	0.672608	0.498286	0.723957	613	0.322309	0.600969	0.995222	0.00107995	-0.174321	0.140287
Rv1980c	mpt64	cell wall and cell processes	0.431192	0.280538	0.715204	0.498471	0.723957	613	0.285372	0.626136	0.995222	-0.150654	-0.216733	0.140287
Rv3218	Rv3218	conserved hypotheticals	0.360603	0.380876	0.574463	0.445807	0.723957	613	0.368087	0.521591	0.995222	0.020273	-0.128657	0.140287
Rv2237A	Rv2237A	conserved hypotheticals	0.378653	0.34574	0.406908	0.452362	0.723957	613	0.349021	0.425587	0.995222	-0.0329133	0.0454539	0.140287
Rv1271c	Rv1271c	cell wall and cell processes	0.332908	0.30696	0.410157	0.428657	0.723957	613	0.315756	0.41776	0.995222	-0.0259481	0.0185	0.140287
Rv1988	erm.37.	intermediary metabolism and respiration	0.34192	0.338626	0.341557	0.368811	0.723957	677	0.34192	0.352757	0.995222	-0.003294	0.0272535	0.140287
Rv3045	adhC	intermediary metabolism and respiration	0.75704	0.794503	0.96647	1.05732	0.732378	676	0.779758	1.00381	0.995222	0.0374625	0.0908502	0.135264
Rv2834c	ugpE	cell wall and cell processes	0.905978	0.955872	0.989456	0.993326	0.732378	676	0.946272	0.991046	0.995222	0.0498938	0.00386977	0.135264
Rv0487	Rv0487	conserved hypotheticals	0.616141	0.356335	0.984433	1.07591	0.732378	614	0.428202	1.02202	0.995222	-0.259805	0.0914725	0.135264
Rv2713	sthA	intermediary metabolism and respiration	0.538866	0.465894	0.706518	0.592121	0.732378	614	0.49581	0.659506	0.995222	-0.0729722	-0.114398	0.135264
Rv1587c	Rv1587c	insertion seqs and phages	0.368675	0.484086	0.687593	0.694082	0.732378	676	0.407631	0.690259	0.995222	0.115411	0.00648951	0.135264
Rv1777	cyp144	intermediary metabolism and respiration	1.18446	1.2559	1.41781	1.435	0.740832	675	1.21577	1.42487	0.995222	0.0714351	0.0171886	0.13028
Rv3878	espJ	cell wall and cell processes	0.752179	0.619459	1.05966	1.03075	0.740832	615	0.640083	1.04778	0.995222	-0.13272	-0.0289088	0.13028
Rv1562c	treZ	virulence, detoxification, adaptation	0.817385	0.816396	0.962355	1.22523	0.740832	675	0.817385	1.07038	0.995222	-0.000989256	0.26287	0.13028
Rv3706c	Rv3706c	conserved hypotheticals	0.60846	0.608462	0.919748	0.950997	0.740832	675	0.60846	0.93259	0.995222	1.985e-06	0.0312493	0.13028
Rv0107c-s1	Rv0107c.s1	cell wall and cell processes	0.736472	0.933906	1.1372	1.04845	0.740832	675	0.745739	1.10073	0.995222	0.197434	-0.0887473	0.13028
Rv0742	PE_PGRS8	PE/PPE	0.336094	0.277259	0.788438	0.612117	0.740832	615	0.294687	0.715977	0.995222	-0.0588349	-0.176321	0.13028
Rv0916c	PE7	PE/PPE	0.723848	0.692774	0.699727	0.726595	0.740832	615	0.719762	0.710769	0.995222	-0.0310737	0.0268688	0.13028
Rv0903c	prrA	regulatory proteins	0.367499	0.432202	0.634554	0.525227	0.740832	675	0.394451	0.589625	0.995222	0.0647023	-0.109327	0.13028
Rv1371	Rv1371	cell wall and cell processes	1.04672	1.14639	1.57137	1.25722	0.749317	616	1.13065	1.44227	0.995222	0.0996682	-0.314146	0.125334
Rv3225c	Rv3225c	intermediary metabolism and respiration	0.827265	0.826971	1.09814	1.05566	0.749317	674	0.827059	1.08068	0.995222	-0.000294882	-0.0424816	0.125334
Rv0442c	PPE10	PE/PPE	0.41148	0.516544	0.75522	0.699995	0.749317	674	0.463762	0.732525	0.995222	0.105065	-0.0552251	0.125334
Rv3810	pirG	cell wall and cell processes	0.355665	0.382339	0.900374	0.665929	0.749317	616	0.374848	0.804027	0.995222	0.0266746	-0.234445	0.125334
Rv0625c	Rv0625c	cell wall and cell processes	0.56843	0.590126	0.667111	0.704597	0.749317	674	0.56997	0.682516	0.995222	0.0216958	0.0374861	0.125334
Rv2566	Rv2566	conserved hypotheticals	0.387346	0.425	0.67113	0.508886	0.749317	616	0.400389	0.604454	0.995222	0.0376539	-0.162243	0.125334
Rv3831	Rv3831	conserved hypotheticals	0.500929	0.567826	0.57298	0.611506	0.749317	674	0.52672	0.588812	0.995222	0.0668976	0.0385266	0.125334
Rv2937	drrB	cell wall and cell processes	0.46086	0.529466	0.660825	0.567488	0.749317	616	0.488458	0.622467	0.995222	0.0686061	-0.0933369	0.125334
Rv0492A	Rv0492A	conserved hypotheticals	0.3915	0.349116	0.429976	0.519211	0.749317	674	0.373583	0.466648	0.995222	-0.042384	0.0892346	0.125334
Rv1362c	Rv1362c	cell wall and cell processes	0.322309	0.286291	0.543595	0.434069	0.749317	674	0.308072	0.498585	0.995222	-0.0360182	-0.109526	0.125334
Rv0708	rplP	information pathways	0.368087	0.345326	0.444406	0.424898	0.749317	616	0.368087	0.436389	0.995222	-0.0227616	-0.0195089	0.125334
Rv0392c	ndhA	intermediary metabolism and respiration	1.36039	1.48327	1.51404	1.58351	0.757833	673	1.39532	1.54259	0.995222	0.122879	0.0694705	0.120427
Rv1854c	ndh	intermediary metabolism and respiration	1.22423	1.20899	1.61935	1.386	0.757833	617	1.21791	1.52345	0.995222	-0.0152373	-0.233343	0.120427
Rv2282c	Rv2282c	regulatory proteins	0.681383	0.731492	0.851054	0.76534	0.757833	673	0.718069	0.815829	0.995222	0.0501087	-0.0857144	0.120427
Rv0937c	mku	information pathways	0.76685	0.860773	0.908641	0.893644	0.757833	673	0.780943	0.902478	0.995222	0.0939234	-0.0149971	0.120427
Rv0006	gyrA	information pathways	0.845388	0.873889	1.09403	1.22307	0.757833	673	0.845388	1.14706	0.995222	0.028501	0.129037	0.120427
Rv3403c	Rv3403c	conserved hypotheticals	0.821808	0.867426	0.963604	0.96374	0.757833	673	0.846087	0.96366	0.995222	0.0456173	0.000135966	0.120427
Rv1378c	Rv1378c	conserved hypotheticals	0.616671	0.600997	0.907328	0.975611	0.757833	673	0.616314	0.935389	0.995222	-0.0156744	0.0682825	0.120427
Rv3757c	proW	virulence, detoxification, adaptation	0.620126	0.631351	0.732285	0.687624	0.757833	617	0.620126	0.713931	0.995222	0.0112251	-0.0446608	0.120427
Rv2933-s3	Rv2933.s3	lipid metabolism	0.379353	0.326428	0.535984	0.639405	0.757833	617	0.371586	0.578486	0.995222	-0.0529243	0.103421	0.120427
Rv1819c	bacA	cell wall and cell processes	0.39562	0.417001	0.745402	0.626284	0.757833	673	0.41445	0.69645	0.995222	0.0213807	-0.119118	0.120427
Rv3323c	moaX	intermediary metabolism and respiration	0.369471	0.4069	0.599467	0.600452	0.757833	617	0.380554	0.599872	0.995222	0.0374286	0.000984912	0.120427
Rv0954	Rv0954	cell wall and cell processes	0.921662	0.933748	1.46472	1.24	0.766378	618	0.926653	1.37237	0.995222	0.0120853	-0.224719	0.115557
Rv0590	mce2B	virulence, detoxification, adaptation	0.883273	0.876474	1.18981	1.15937	0.766378	618	0.883273	1.1773	0.995222	-0.00679949	-0.0304396	0.115557
Rv1964	yrbE3A	virulence, detoxification, adaptation	0.615435	0.595349	0.971824	0.748475	0.766378	618	0.611041	0.880037	0.995222	-0.0200863	-0.223349	0.115557
Rv1228	lpqX	cell wall and cell processes	0.395251	0.403654	0.696424	0.578744	0.766378	618	0.39758	0.648063	0.995222	0.00840265	-0.11768	0.115557
Rv2695-m2	Rv2695.m2	conserved hypotheticals	0.375695	0.367849	0.666074	0.640545	0.766378	672	0.375695	0.655583	0.995222	-0.00784589	-0.0255294	0.115557
Rv1824	Rv1824	cell wall and cell processes	0.587501	0.594087	0.643232	0.666903	0.766378	672	0.589583	0.65296	0.995222	0.00658529	0.023671	0.115557
Rv1686c	Rv1686c	cell wall and cell processes	0.50825	0.536164	0.571351	0.601127	0.766378	672	0.517058	0.583588	0.995222	0.027914	0.029776	0.115557
Rv1735a	Rv1735a	cell wall and cell processes	0.471522	0.463813	0.519247	0.547592	0.766378	618	0.471522	0.530896	0.995222	-0.00770904	0.0283447	0.115557
Rv2659c	Rv2659c	insertion seqs and phages	0.302786	0.346413	0.491397	0.445154	0.766378	672	0.329295	0.472393	0.995222	0.0436272	-0.0462432	0.115557
Rv0538	Rv0538	cell wall and cell processes	3.21216	3.23037	2.93082	3.18186	0.77495	671	3.22706	3.03399	0.995222	0.0182037	0.251039	0.110726
Rv3495c	lprN	cell wall and cell processes	1.3648	1.29601	1.5569	1.60124	0.774952	671	1.29763	1.57512	0.995222	-0.0687908	0.0443351	0.110725
Rv0425c-s2	Rv0425c.s2	cell wall and cell processes	0.584134	0.607186	0.968402	0.814519	0.774952	619	0.606483	0.905162	0.995222	0.023052	-0.153883	0.110725
Rv0770	Rv0770	intermediary metabolism and respiration	0.39404	0.440374	0.908631	0.62458	0.774952	619	0.399712	0.791898	0.995222	0.0463349	-0.284051	0.110725
Rv0843	Rv0843	intermediary metabolism and respiration	0.177014	0.508456	0.927198	0.93099	0.774952	671	0.183446	0.928756	0.995222	0.331441	0.00379123	0.110725
Rv0026	Rv0026	conserved hypotheticals	0.381548	0.424174	0.657928	0.701251	0.774952	671	0.384044	0.675732	0.995222	0.0426258	0.0433227	0.110725
Rv2320c	rocE	cell wall and cell processes	0.86971	0.859264	0.997435	1.01385	0.783553	620	0.868543	1.00418	0.995222	-0.0104459	0.0164179	0.105932
Rv2266	cyp124	intermediary metabolism and respiration	0.690368	0.685005	0.973962	1.01391	0.783553	620	0.690368	0.990379	0.995222	-0.00536286	0.0399487	0.105932
Rv1604	impA	intermediary metabolism and respiration	0.427713	0.472079	0.642929	0.639114	0.783553	670	0.430611	0.641361	0.995222	0.0443662	-0.0038142	0.105932
Rv3067	Rv3067	conserved hypotheticals	0.360237	0.290351	0.454094	0.494009	0.783553	620	0.324787	0.470498	0.995222	-0.0698856	0.0399153	0.105932
Rv0530A	Rv0530A	conserved hypotheticals	0.506368	0.450178	0.663997	0.773258	0.783553	670	0.46813	0.708899	0.995222	-0.0561893	0.10926	0.105932
Rv2729c	Rv2729c	cell wall and cell processes	0.381737	0.375927	0.542326	0.481693	0.783553	620	0.377367	0.517408	0.995222	-0.00581043	-0.0606331	0.105932
Rv3909	Rv3909	conserved hypotheticals	0.30791	0.368114	0.490493	0.567055	0.783553	670	0.312339	0.521957	0.995222	0.0602033	0.0765624	0.105932
Rv2380c-s2	Rv2380c.s2	lipid metabolism	1.11654	1.26064	1.34458	1.50954	0.792181	669	1.23168	1.41237	0.995222	0.144098	0.164959	0.101176
Rv0809	purM	intermediary metabolism and respiration	0.834833	0.82837	1.18315	0.970722	0.792181	621	0.834833	1.09585	0.995222	-0.00646297	-0.212426	0.101176
Rv1045	Rv1045	conserved hypotheticals	0.779329	0.735105	1.21719	1.03125	0.792181	621	0.759866	1.14077	0.995222	-0.044224	-0.185944	0.101176
Rv1476	Rv1476	cell wall and cell processes	0.645576	0.690584	0.787725	0.815789	0.792181	669	0.669684	0.799258	0.995222	0.0450082	0.0280642	0.101176
Rv1444c	Rv1444c	conserved hypotheticals	0.737238	0.764974	0.952168	0.923854	0.792181	621	0.737238	0.940532	0.995222	0.0277365	-0.0283141	0.101176
Rv2237	Rv2237	conserved hypotheticals	0.360733	0.359472	0.527207	0.39971	0.792181	621	0.359774	0.474811	0.995222	-0.00126162	-0.127497	0.101176
Rv2374c-sA	Rv2374c.sA	virulence, detoxification, adaptation	0.294666	0.3381	0.340469	0.34511	0.792181	621	0.300647	0.342377	0.995222	0.0434343	0.00464075	0.101176
Rv0396	Rv0396	conserved hypotheticals	2.74598	2.70977	3.01851	2.87409	0.800834	622	2.74598	2.95916	0.995222	-0.0362034	-0.144416	0.0964576
Rv0686	Rv0686	cell wall and cell processes	1.09307	1.13494	1.32794	1.30586	0.800834	622	1.10974	1.31887	0.995222	0.0418648	-0.0220774	0.0964576
Rv2339	mmpL9	cell wall and cell processes	0.788607	0.917357	1.01965	0.955223	0.800834	668	0.80382	0.993176	0.995222	0.12875	-0.0644314	0.0964576
Rv1872c	lldD2	intermediary metabolism and respiration	0.890043	0.834347	0.972609	0.89437	0.800834	622	0.882155	0.940456	0.995222	-0.0556963	-0.0782397	0.0964576
Rv2436	rbsK	intermediary metabolism and respiration	0.418058	0.384158	0.674363	0.597582	0.800834	622	0.399911	0.642809	0.995222	-0.0338996	-0.0767805	0.0964576
Rv1485	hemZ	intermediary metabolism and respiration	0.264446	0.341459	0.732399	0.740507	0.800834	668	0.265651	0.735731	0.995222	0.0770127	0.00810811	0.0964576
Rv3508-s2_US	Rv3508.s2_US	PE/PPE	0.577468	0.68489	0.707032	0.695507	0.800834	668	0.617965	0.702296	0.995222	0.107422	-0.0115252	0.0964576
Rv1774	Rv1774	intermediary metabolism and respiration	0.342412	0.390853	0.460661	0.432847	0.800834	668	0.361016	0.449231	0.995222	0.0484414	-0.0278137	0.0964576
Rv2044c	Rv2044c	conserved hypotheticals	0.353071	0.319044	0.37712	0.433044	0.800834	668	0.348323	0.400103	0.995222	-0.034027	0.0559243	0.0964576
Rv0977	PE_PGRS16	PE/PPE	0.795992	0.842756	1.14618	1.20347	0.809512	667	0.828729	1.16972	0.995222	0.0467643	0.0572853	0.091777
Rv1047	Rv1047	insertion seqs and phages	0.976679	0.934635	1.16594	1.21731	0.809512	623	0.973314	1.18705	0.995222	-0.0420442	0.0513655	0.091777
Rv0628c	Rv0628c	conserved hypotheticals	0.523806	0.589223	0.676279	0.871379	0.809512	667	0.567544	0.756457	0.995222	0.0654169	0.1951	0.091777
Rv2939	papA5	lipid metabolism	0.391207	0.392049	0.669304	0.670739	0.809512	623	0.391207	0.669894	0.995222	0.000841467	0.00143464	0.091777
Rv2043c	pncA	intermediary metabolism and respiration	0.462409	0.441947	0.544274	0.57836	0.809512	623	0.459998	0.558282	0.995222	-0.0204619	0.0340862	0.091777
Rv3331	sugI	cell wall and cell processes	0.308253	0.336208	0.435488	0.409268	0.809512	667	0.328605	0.424713	0.995222	0.0279553	-0.0262198	0.091777
Rv0492c	Rv0492c	intermediary metabolism and respiration	1.32785	1.15033	1.52967	1.6668	0.818213	624	1.2549	1.58603	0.995222	-0.177521	0.137129	0.0871338
Rv3267	Rv3267	conserved hypotheticals	0.89444	0.964067	1.30276	1.2758	0.818213	666	0.912862	1.29168	0.995222	0.069627	-0.0269629	0.0871338
Rv2487c	PE_PGRS42	PE/PPE	0.870479	0.588399	1.18285	1.0262	0.818213	624	0.698152	1.11847	0.995222	-0.28208	-0.156658	0.0871338
Rv0149	Rv0149	intermediary metabolism and respiration	0.688299	0.873944	1.13571	1.04834	0.818213	666	0.748368	1.09981	0.995222	0.185646	-0.0873714	0.0871338
Rv3624c	hpt	intermediary metabolism and respiration	0.473713	0.459885	0.721299	0.814091	0.818213	666	0.465261	0.759433	0.995222	-0.0138288	0.0927921	0.0871338
Rv3270	ctpC	cell wall and cell processes	0.768559	0.822799	0.983717	1.07077	0.818213	666	0.78726	1.01949	0.995222	0.05424	0.0870519	0.0871338
Rv2197c	Rv2197c	cell wall and cell processes	0.653529	0.676321	0.878165	0.81233	0.818213	666	0.659984	0.851109	0.995222	0.0227914	-0.0658347	0.0871338
Rv3104c	Rv3104c	cell wall and cell processes	0.477405	0.49233	0.945009	0.706063	0.818213	624	0.480573	0.846812	0.995222	0.0149254	-0.238946	0.0871338
Rv1318c	Rv1318c	intermediary metabolism and respiration	0.600699	0.545182	0.745647	0.8662	0.818213	624	0.586469	0.795189	0.995222	-0.0555174	0.120553	0.0871338
Rv3680	Rv3680	cell wall and cell processes	0.294142	0.334495	0.68118	0.502664	0.818213	624	0.320387	0.607817	0.995222	0.040353	-0.178517	0.0871338
Rv1094	desA2	lipid metabolism	0.344828	0.354012	0.586957	0.565264	0.818213	666	0.344828	0.578042	0.995222	0.00918308	-0.0216934	0.0871338
Rv1779c	Rv1779c	cell wall and cell processes	1.83436	1.76475	2.16467	1.96113	0.826936	625	1.78374	2.08103	0.995222	-0.069613	-0.203538	0.0825279
Rv0291	mycP3	intermediary metabolism and respiration	0.764662	0.761202	1.10252	1.07779	0.826936	625	0.763306	1.09236	0.995222	-0.00345972	-0.0247326	0.0825279
Rv2946c-s2	Rv2946c.s2	lipid metabolism	0.522444	0.511829	0.761191	0.675587	0.826936	625	0.520915	0.726011	0.995222	-0.0106158	-0.0856048	0.0825279
Rv2243	fabD	lipid metabolism	0.388582	0.29457	0.612125	0.783139	0.826936	665	0.33487	0.682405	0.995222	-0.0940127	0.171014	0.0825279
Rv3097c	lipY	PE/PPE	0.416273	0.443917	0.614634	0.552023	0.826936	665	0.437151	0.588903	0.995222	0.0276432	-0.062611	0.0825279
Rv3409c	choD	lipid metabolism	0.329028	0.368494	0.568416	0.537145	0.826936	665	0.363475	0.555565	0.995222	0.0394661	-0.0312709	0.0825279
Rv0011c	Rv0011c	cell wall and cell processes	0.356707	0.361763	0.494082	0.441591	0.826936	625	0.356707	0.47251	0.995222	0.00505654	-0.0524906	0.0825279
Rv2862A	vapB23	virulence, detoxification, adaptation	0.340289	0.344364	0.375526	0.419746	0.826936	665	0.340985	0.393699	0.995222	0.00407496	0.0442198	0.0825279
Rv0890c	Rv0890c	regulatory proteins	0.84175	0.691465	1.22176	1.35602	0.835681	626	0.78196	1.27693	0.995222	-0.150284	0.134265	0.0779592
Rv3093c	Rv3093c	intermediary metabolism and respiration	0.785795	0.835285	0.917715	1.05503	0.835681	664	0.809391	0.974148	0.995222	0.0494898	0.137319	0.0779592
Rv0902c	prrB	regulatory proteins	0.762791	0.6513	0.905517	0.941223	0.835681	626	0.693306	0.920191	0.995222	-0.111491	0.0357066	0.0779592
Rv3492c	Rv3492c	conserved hypotheticals	0.400538	0.535991	0.87771	1.01836	0.835681	664	0.461251	0.935512	0.995222	0.135453	0.140652	0.0779592
Rv1677	dsbF	cell wall and cell processes	0.517242	0.479761	0.700383	0.615605	0.835681	664	0.48886	0.665543	0.995222	-0.0374809	-0.0847786	0.0779592
Rv2986c	hupB	information pathways	0.570719	0.599311	0.733472	0.663009	0.835681	664	0.584645	0.704515	0.995222	0.028592	-0.0704628	0.0779592
Rv2208	cobS	intermediary metabolism and respiration	0.459605	0.485419	0.510524	0.498019	0.835681	664	0.470262	0.505385	0.995222	0.0258143	-0.012505	0.0779592
Rv2417c	Rv2417c	conserved hypotheticals	0.792066	1.05733	1.34614	1.35636	0.844447	663	0.832743	1.35034	0.995222	0.265259	0.0102239	0.0734276
Rv3090	Rv3090	conserved hypotheticals	0.610825	0.454548	1.06804	0.947111	0.844447	627	0.540502	1.01834	0.995222	-0.156277	-0.120931	0.0734276
Rv1419	Rv1419	conserved hypotheticals	0.690651	0.692774	0.986509	0.799245	0.844447	663	0.690651	0.909552	0.995222	0.00212323	-0.187264	0.0734276
Rv0318c	Rv0318c	cell wall and cell processes	0.833677	0.879896	0.903913	0.905148	0.844447	663	0.834242	0.90442	0.995222	0.046219	0.00123543	0.0734276
Rv0650	Rv0650	intermediary metabolism and respiration	0.708375	0.653711	0.930287	0.836735	0.844447	627	0.68088	0.891841	0.995222	-0.0546638	-0.0935526	0.0734276
Rv1982A	vapB36	virulence, detoxification, adaptation	0.398268	0.421347	0.473973	0.508285	0.844447	627	0.398268	0.488074	0.995222	0.023079	0.0343113	0.0734276
Rv2946c-s3	Rv2946c.s3	lipid metabolism	0.869435	0.939761	1.41121	1.20108	0.853232	662	0.913306	1.32486	0.995222	0.070326	-0.210129	0.068933
Rv0099	fadD10	lipid metabolism	1.10112	1.01748	1.33117	1.2894	0.853232	628	1.07128	1.314	0.995222	-0.0836491	-0.0417675	0.068933
Rv0621	Rv0621	cell wall and cell processes	0.477569	0.369915	0.591994	0.90124	0.853232	662	0.391	0.719081	0.995222	-0.107654	0.309246	0.068933
Rv0795	Rv0795	insertion seqs and phages	0.319654	0.34645	0.628337	0.575885	0.853232	662	0.319654	0.606781	0.995222	0.0267955	-0.0524525	0.068933
Rv0164	TB18.5	conserved hypotheticals	0.515109	0.526636	0.546971	0.608228	0.853232	662	0.520674	0.572145	0.995222	0.0115276	0.0612567	0.068933
Rv3310	sapM	cell wall and cell processes	0.423894	0.295697	0.628537	0.707819	0.853232	628	0.364355	0.661119	0.995222	-0.128197	0.0792819	0.068933
Rv2882c	frr	information pathways	0.359244	0.263452	0.491053	0.504635	0.853232	628	0.319724	0.496635	0.995222	-0.0957923	0.0135815	0.068933
Rv1142c	echA10	lipid metabolism	0.952504	1.02034	1.32878	1.25383	0.862035	661	0.952504	1.29798	0.995222	0.0678339	-0.0749495	0.0644753
Rv1268c	Rv1268c	conserved hypotheticals	0.829635	0.861422	1.23466	1.14483	0.862035	661	0.86101	1.19774	0.995222	0.0317867	-0.0898375	0.0644753
Rv3327	Rv3327	insertion seqs and phages	0.900708	0.996597	1.32106	1.09444	0.862035	661	0.907049	1.22793	0.995222	0.0958894	-0.226618	0.0644753
Rv2093c	tatC	cell wall and cell processes	0.677726	0.694537	0.921707	0.960851	0.862035	661	0.677726	0.937794	0.995222	0.0168104	0.0391437	0.0644753
Rv1346	mbtN	lipid metabolism	0.47946	0.375956	0.764798	0.784341	0.862035	629	0.47001	0.77283	0.995222	-0.103503	0.0195429	0.0644753
Rv2001	Rv2001	conserved hypotheticals	0.398979	0.410831	0.699081	0.752482	0.862035	661	0.398979	0.721027	0.995222	0.011852	0.0534006	0.0644753
Rv3253c	Rv3253c	cell wall and cell processes	0.571003	0.596553	0.688657	0.761271	0.862035	661	0.580759	0.718498	0.995222	0.0255509	0.0726149	0.0644753
Rv0500	proC	intermediary metabolism and respiration	0.294193	0.386779	0.656648	0.659153	0.862035	661	0.32357	0.657678	0.995222	0.092586	0.00250471	0.0644753
Rv2768c	PPE43	PE/PPE	0.865145	1.0057	1.30073	1.32336	0.870855	660	0.895274	1.31003	0.995222	0.140552	0.0226212	0.0600543
Rv3885c-m1	Rv3885c.m1	cell wall and cell processes	0.882512	0.938816	0.963809	1.00818	0.870855	660	0.889985	0.982043	0.995222	0.0563041	0.0443696	0.0600543
Rv2156c	murX	cell wall and cell processes	0.480928	0.522304	0.584602	0.595758	0.870855	660	0.492761	0.589186	0.995222	0.0413766	0.0111557	0.0600543
Rv1997	ctpF	cell wall and cell processes	0.440137	0.403902	0.846984	0.597818	0.870855	660	0.415652	0.744587	0.995222	-0.0362356	-0.249166	0.0600543
Rv2819c	Rv2819c	conserved hypotheticals	0.385016	0.339465	0.612782	0.609472	0.870855	660	0.339675	0.611422	0.995222	-0.0455509	-0.00330995	0.0600543
Rv3407	vapB47	virulence, detoxification, adaptation	0.401335	0.188169	0.624339	0.56036	0.870855	630	0.238805	0.598046	0.995222	-0.213167	-0.0639784	0.0600543
Rv0064A	vapB1	virulence, detoxification, adaptation	0.433266	0.498996	0.505801	0.587349	0.870855	660	0.497866	0.539314	0.995222	0.0657307	0.0815479	0.0600543
Rv3614c	espD	cell wall and cell processes	1.75953	1.80953	1.93932	1.9093	0.879691	659	1.78795	1.92699	0.995222	0.0500052	-0.0300248	0.0556698
Rv0915c	PPE14	PE/PPE	0.40062	0.394138	0.572233	0.668533	0.879691	659	0.398947	0.611809	0.995222	-0.00648172	0.0962998	0.0556698
Rv1759c_US	Rv1759c_US	PE/PPE	0.390193	0.406953	0.481567	0.473004	0.879691	659	0.403854	0.478048	0.995222	0.0167601	-0.00856322	0.0556698
Rv3029c	fixA	intermediary metabolism and respiration	2.50038	2.29119	2.46264	2.4489	0.888542	632	2.31347	2.45699	0.995222	-0.209185	-0.0137389	0.0513219
Rv0341	iniB	cell wall and cell processes	1.50295	1.2024	1.83903	1.71743	0.888542	632	1.4458	1.78906	0.995222	-0.300554	-0.121608	0.0513219
Rv3009c	gatB	information pathways	1.19265	1.39762	1.47539	1.54646	0.888542	658	1.31163	1.5046	0.995222	0.204975	0.0710796	0.0513219
Rv1860	apa	cell wall and cell processes	0.815957	0.755272	1.12808	1.1726	0.888542	632	0.804188	1.14638	0.995222	-0.0606849	0.0445277	0.0513219
Rv2423	Rv2423	conserved hypotheticals	0.703896	0.797799	1.05112	0.984903	0.888542	658	0.794282	1.02391	0.995222	0.0939034	-0.066213	0.0513219
Rv1115	Rv1115	cell wall and cell processes	0.806879	0.715274	1.03215	1.10614	0.888542	632	0.753046	1.06256	0.995222	-0.0916057	0.0739845	0.0513219
Rv2059	Rv2059	conserved hypotheticals	0.769663	0.690706	0.999393	1.27225	0.888542	632	0.720465	1.11153	0.995222	-0.0789568	0.272855	0.0513219
Rv1337	Rv1337	cell wall and cell processes	0.87166	0.773001	0.880809	1.00814	0.888542	632	0.859294	0.933138	0.995222	-0.0986582	0.127334	0.0513219
Rv1972	Rv1972	cell wall and cell processes	0.465373	0.507029	0.609715	0.791095	0.888542	658	0.486168	0.684255	0.995222	0.0416551	0.181379	0.0513219
Rv2835c	ugpA	cell wall and cell processes	0.513905	0.472857	0.607625	0.583677	0.888542	632	0.513744	0.597783	0.995222	-0.0410485	-0.0239478	0.0513219
Rv3132c	devS	regulatory proteins	0.549406	0.555382	0.747269	0.674445	0.888542	658	0.549406	0.717341	0.995222	0.00597608	-0.0728241	0.0513219
Rv2187	fadD15	lipid metabolism	0.325551	0.438328	0.557893	0.651466	0.888542	632	0.330456	0.596348	0.995222	0.112777	0.0935723	0.0513219
Rv1917c-s1	Rv1917c.s1	PE/PPE	0.35677	0.356059	0.588761	0.667283	0.888542	658	0.35677	0.62103	0.995222	-0.000710669	0.0785226	0.0513219
Rv0644c	mmaA2	lipid metabolism	0.302344	0.343349	0.508652	0.573686	0.888542	658	0.302344	0.535378	0.995222	0.0410055	0.0650342	0.0513219
Rv2081c	Rv2081c	cell wall and cell processes	0.372915	0.321461	0.367837	0.401618	0.888542	632	0.338288	0.38172	0.995222	-0.051454	0.0337806	0.0513219
Rv0083	Rv0083	intermediary metabolism and respiration	0.368336	0.360301	0.440716	0.463093	0.888542	632	0.368336	0.449912	0.995222	-0.00803563	0.022377	0.0513219
Rv3426	PPE58	PE/PPE	0.355846	0.374313	0.465521	0.43004	0.888542	658	0.366057	0.45094	0.995222	0.0184671	-0.0354803	0.0513219
Rv3886c	mycP2	intermediary metabolism and respiration	0.766207	0.744622	1.08685	0.897858	0.897407	633	0.766207	1.00918	0.995222	-0.0215847	-0.188997	0.0470103
Rv3608c	folP1	intermediary metabolism and respiration	0.664834	0.800117	0.979122	1.05435	0.897407	633	0.721674	1.01004	0.995222	0.135283	0.0752288	0.0470103
Rv2333c-m2	Rv2333c.m2	cell wall and cell processes	0.635968	0.699585	0.757486	0.734467	0.897407	633	0.648116	0.748026	0.995222	0.0636167	-0.0230193	0.0470103
Rv3793-s1	Rv3793.s1	cell wall and cell processes	0.385439	0.401445	0.547406	0.610775	0.897407	633	0.388265	0.573448	0.995222	0.0160054	0.0633689	0.0470103
Rv1933c	fadE18	lipid metabolism	1.11875	1.25255	1.50887	1.36894	0.906285	656	1.17662	1.45136	0.995222	0.1338	-0.139932	0.042735
Rv2779c	Rv2779c	regulatory proteins	0.768674	0.75358	1.0258	1.07203	0.906285	656	0.768674	1.0448	0.995222	-0.0150941	0.0462337	0.042735
Rv3453	Rv3453	cell wall and cell processes	0.517788	0.524806	0.831879	0.632029	0.906285	634	0.520091	0.749748	0.995222	0.00701776	-0.19985	0.042735
Rv0331	Rv0331	intermediary metabolism and respiration	0.777097	1.0504	1.16031	1.19447	0.906285	656	0.829138	1.17435	0.995222	0.273299	0.0341605	0.042735
Rv2256a	Rv2256a	conserved hypotheticals	1.00958	1.00427	1.04585	1.04488	0.906285	634	1.00958	1.04545	0.995222	-0.00531161	-0.000968926	0.042735
Rv1795	eccD5	cell wall and cell processes	0.743424	0.741124	0.953668	0.793783	0.906285	634	0.743424	0.887962	0.995222	-0.00230042	-0.159885	0.042735
Rv2459	Rv2459	cell wall and cell processes	0.700759	0.711337	0.772405	0.834955	0.906285	634	0.702833	0.798111	0.995222	0.0105772	0.06255	0.042735
Rv3148	nuoD	intermediary metabolism and respiration	0.321504	0.376361	0.513468	0.50068	0.906285	656	0.341172	0.508213	0.995222	0.0548562	-0.0127878	0.042735
Rv1987	Rv1987	cell wall and cell processes	0.472101	0.448279	0.531452	0.556854	0.906285	634	0.47146	0.541891	0.995222	-0.023822	0.0254017	0.042735
Rv2871	vapB43	virulence, detoxification, adaptation	0.337501	0.381836	0.645251	0.551284	0.906285	634	0.366062	0.606634	0.995222	0.0443348	-0.0939669	0.042735
Rv0969	ctpV	cell wall and cell processes	0.339423	0.347721	0.478922	0.399615	0.906285	634	0.342602	0.44633	0.995222	0.00829825	-0.0793066	0.042735
Rv0174	mce1F	virulence, detoxification, adaptation	0.58634	0.582789	0.812898	0.863957	0.915175	655	0.58634	0.833881	0.995222	-0.00355127	0.051059	0.0384958
Rv3419c	gcp	intermediary metabolism and respiration	0.375232	0.316903	0.414371	0.588537	0.915175	655	0.349138	0.485946	0.995222	-0.0583294	0.174166	0.0384958
Rv0167	yrbE1A	virulence, detoxification, adaptation	0.423016	0.381851	0.455698	0.449939	0.915175	655	0.388828	0.453331	0.995222	-0.041165	-0.00575933	0.0384958
Rv0934	pstS1	cell wall and cell processes	1.20503	1.24847	1.67704	1.49986	0.924076	636	1.24697	1.60423	0.995222	0.0434411	-0.177174	0.0342925
Rv0348	Rv0348	regulatory proteins	0.931475	1.08181	1.37141	1.27654	0.924076	654	1.0275	1.33242	0.995222	0.150331	-0.0948686	0.0342925
Rv3140	fadE23	lipid metabolism	0.695682	0.879947	1.02973	1.04901	0.924076	654	0.728283	1.03765	0.995222	0.184265	0.0192774	0.0342925
Rv3144c	PPE52	PE/PPE	0.492528	0.642884	0.942826	0.87858	0.924076	636	0.548714	0.916423	0.995222	0.150356	-0.0642456	0.0342925
Rv0084	hycD	intermediary metabolism and respiration	0.671459	0.689785	0.782734	0.765619	0.924076	636	0.674462	0.7757	0.995222	0.018326	-0.0171145	0.0342925
Rv2743c	Rv2743c	cell wall and cell processes	0.302359	0.509552	0.836289	0.739291	0.924076	636	0.337149	0.796427	0.995222	0.207193	-0.0969974	0.0342925
Rv0306	Rv0306	intermediary metabolism and respiration	0.33927	0.341313	0.398842	0.390319	0.924076	654	0.33927	0.39534	0.995222	0.00204286	-0.00852305	0.0342925
Rv2701c	suhB	intermediary metabolism and respiration	0.468126	0.568556	0.894777	0.770192	0.932967	653	0.500873	0.843578	0.995222	0.10043	-0.124584	0.0301336
Rv2467	pepN	intermediary metabolism and respiration	1.59131	1.67139	1.96304	1.81556	0.932985	637	1.63583	1.90243	0.995222	0.0800869	-0.147478	0.0301252
Rv0163	Rv0163	conserved hypotheticals	0.934611	1.32202	1.72383	1.5099	0.932985	653	1.2119	1.63591	0.995222	0.387412	-0.213926	0.0301252
Rv2053c-m1	Rv2053c.m1	cell wall and cell processes	1.01722	0.903442	1.22477	1.33785	0.932985	637	0.9957	1.27124	0.995222	-0.113778	0.113078	0.0301252
Rv3261	fbiA	intermediary metabolism and respiration	0.893051	0.837253	1.1688	1.19291	0.932985	637	0.893051	1.17871	0.995222	-0.0557982	0.0241103	0.0301252
Rv0845	Rv0845	regulatory proteins	0.635347	0.628494	0.825629	0.899703	0.932985	653	0.634361	0.85607	0.995222	-0.00685325	0.0740737	0.0301252
Rv1486c	Rv1486c	conserved hypotheticals	0.515939	0.61685	0.800457	0.894226	0.932985	653	0.550798	0.838992	0.995222	0.100911	0.093769	0.0301252
Rv1272c	Rv1272c	cell wall and cell processes	0.417622	0.507349	0.812006	0.554919	0.932985	653	0.446522	0.706354	0.995222	0.089728	-0.257087	0.0301252
Rv0711	atsA	intermediary metabolism and respiration	0.491026	0.488161	0.671291	0.720937	0.932985	653	0.490523	0.691694	0.995222	-0.00286555	0.0496455	0.0301252
Rv3191c	Rv3191c	insertion seqs and phages	0.446617	0.404222	0.538386	0.654287	0.932985	653	0.40687	0.586017	0.995222	-0.042395	0.115901	0.0301252
Rv2750	Rv2750	intermediary metabolism and respiration	0.984777	1.0136	1.15952	1.26729	0.941904	638	1.00364	1.20381	0.995222	0.0288236	0.107767	0.0259935
Rv2463	lipP	intermediary metabolism and respiration	1.02845	1.04054	1.31607	1.33413	0.941904	638	1.02845	1.32349	0.995222	0.0120887	0.0180638	0.0259935
Rv1895	Rv1895	intermediary metabolism and respiration	0.590883	0.641353	1.30591	1.37308	0.941904	652	0.60354	1.33351	0.995222	0.0504695	0.0671762	0.0259935
Rv1072	Rv1072	cell wall and cell processes	0.874123	0.919469	1.04894	0.985217	0.941904	638	0.885444	1.02275	0.995222	0.0453464	-0.063727	0.0259935
Rv0304c_US	Rv0304c_US	PE/PPE	0.631236	0.564105	0.700827	0.692762	0.941904	652	0.609942	0.697513	0.995222	-0.067131	-0.00806516	0.0259935
Rv0601c	Rv0601c	regulatory proteins	0.396101	0.405606	0.580297	0.509749	0.941904	638	0.396101	0.551305	0.995222	0.00950436	-0.0705473	0.0259935
Rv3201c_US	Rv3201c_US	information pathways	0.595092	0.609173	0.640696	0.701577	0.941904	652	0.607984	0.665715	0.995222	0.0140806	0.0608809	0.0259935
Rv0587	yrbE2A	virulence, detoxification, adaptation	0.355751	0.364012	0.382223	0.409924	0.941904	652	0.361513	0.393607	0.995222	0.0082616	0.0277004	0.0259935
Rv2687c	Rv2687c	cell wall and cell processes	0.338671	0.316118	0.353248	0.29327	0.941904	638	0.329173	0.328599	0.995222	-0.0225538	-0.0599776	0.0259935
Rv0869c	moaA2	intermediary metabolism and respiration	2.30383	2.30618	2.31842	2.25699	0.950829	639	2.30383	2.29317	0.995222	0.0023566	-0.0614298	0.0218975
Rv0929	pstC2	cell wall and cell processes	1.00768	1.02578	1.17096	1.11665	0.950829	639	1.00768	1.14864	0.995222	0.0181054	-0.0543098	0.0218975
Rv0172	mce1D	virulence, detoxification, adaptation	0.432765	0.403941	0.869941	0.816158	0.950829	639	0.432765	0.847838	0.995222	-0.0288236	-0.0537825	0.0218975
Rv0111	Rv0111	intermediary metabolism and respiration	0.484013	0.520593	0.670089	0.624075	0.950829	639	0.518102	0.651179	0.995222	0.0365797	-0.0460135	0.0218975
Rv2379c-s3	Rv2379c.s3	lipid metabolism	0.411658	0.498444	0.696633	0.519617	0.950829	639	0.456618	0.623887	0.995222	0.0867858	-0.177016	0.0218975
Rv2317	uspB	cell wall and cell processes	0.498771	0.521879	0.551875	0.5124	0.950829	651	0.502858	0.535653	0.995222	0.023108	-0.0394753	0.0218975
Rv1753c	PPE24	PE/PPE	0.291079	0.34507	0.582248	0.583701	0.950829	639	0.326877	0.582845	0.995222	0.0539905	0.00145336	0.0218975
Rv2434c	Rv2434c	cell wall and cell processes	0.339705	0.315269	0.374515	0.350128	0.950829	639	0.335718	0.364493	0.995222	-0.0244363	-0.0243868	0.0218975
Rv0469	umaA	lipid metabolism	0.298644	0.347824	0.355421	0.52173	0.950829	651	0.301149	0.423767	0.995222	0.0491793	0.166309	0.0218975
Rv3593	lpqF	cell wall and cell processes	0.367169	0.373731	0.407893	0.403596	0.950829	639	0.372707	0.406127	0.995222	0.00656244	-0.00429706	0.0218975
Rv3515c	fadD19	lipid metabolism	2.66169	2.20981	2.61076	2.70162	0.959761	640	2.59019	2.6481	0.995222	-0.451879	0.0908595	0.0178369
Rv2443	dctA	cell wall and cell processes	0.91456	0.904699	0.994265	1.07531	0.959761	640	0.90819	1.02757	0.995222	-0.00986047	0.0810489	0.0178369
Rv3023c	Rv3023c	insertion seqs and phages	0.680809	0.687187	0.89121	0.990216	0.959761	640	0.683217	0.931897	0.995222	0.00637802	0.0990062	0.0178369
Rv0312	Rv0312	conserved hypotheticals	0.39394	0.407161	0.764484	0.624607	0.959761	640	0.397812	0.707	0.995222	0.0132205	-0.139877	0.0178369
Rv3632	Rv3632	cell wall and cell processes	0.779716	0.717214	0.779872	0.913625	0.959761	650	0.747099	0.834839	0.995222	-0.0625027	0.133753	0.0178369
Rv1806	PE20	PE/PPE	0.466423	0.447546	0.787609	0.716048	0.959761	650	0.461707	0.758201	0.995222	-0.0188773	-0.0715609	0.0178369
Rv2415c	Rv2415c	conserved hypotheticals	0.500185	0.369806	0.774986	0.651828	0.959761	650	0.464938	0.724373	0.995222	-0.130379	-0.123158	0.0178369
Rv1570	bioD	intermediary metabolism and respiration	0.369461	0.372224	0.517546	0.731041	0.959761	640	0.369766	0.605284	0.995222	0.00276297	0.213496	0.0178369
Rv3884c	eccA2	cell wall and cell processes	0.397507	0.443555	0.544643	0.447637	0.959761	640	0.407747	0.504777	0.995222	0.0460486	-0.0970052	0.0178369
Rv2160A	Rv2160A	regulatory proteins	0.398715	0.37223	0.455933	0.579999	0.959761	650	0.394867	0.506919	0.995222	-0.0264851	0.124066	0.0178369
Rv1586c	Rv1586c	insertion seqs and phages	0.540966	0.474858	0.599977	0.633804	0.959761	650	0.511253	0.613879	0.995222	-0.0661076	0.0338276	0.0178369
Rv2836c	dinF	information pathways	0.436142	0.42705	0.475219	0.529625	0.959761	650	0.436142	0.497577	0.995222	-0.00909178	0.0544062	0.0178369
Rv2060	Rv2060	cell wall and cell processes	0.365063	0.340542	0.399321	0.401705	0.959761	640	0.347651	0.400301	0.995222	-0.0245204	0.00238329	0.0178369
Rv2927c	Rv2927c	conserved hypotheticals	2.1786	1.89441	2.1872	2.14102	0.968698	641	2.08984	2.16822	0.995222	-0.284184	-0.0461806	0.0138117
Rv1536	ileS	information pathways	1.45119	1.48648	1.64107	1.69238	0.968698	649	1.47286	1.66216	0.995222	0.0352943	0.051305	0.0138117
Rv1319c	Rv1319c	intermediary metabolism and respiration	0.972548	0.993982	1.12558	1.02335	0.968698	649	0.979831	1.08356	0.995222	0.0214345	-0.102226	0.0138117
Rv3163c	Rv3163c	cell wall and cell processes	0.867086	0.894839	0.946483	0.945469	0.968698	649	0.878535	0.946066	0.995222	0.027753	-0.00101458	0.0138117
Rv3115	Rv3115	insertion seqs and phages	0.646459	0.628215	0.86408	0.989532	0.968698	641	0.642982	0.915636	0.995222	-0.0182441	0.125452	0.0138117
Rv0588	yrbE2B	virulence, detoxification, adaptation	0.882853	0.867821	0.956862	0.935211	0.968698	641	0.878974	0.947964	0.995222	-0.015032	-0.0216503	0.0138117
Rv0157	pntB	intermediary metabolism and respiration	0.603594	0.606335	0.828604	1.09889	0.968698	641	0.603594	0.939682	0.995222	0.00274039	0.270288	0.0138117
Rv1313c	Rv1313c	insertion seqs and phages	0.430326	0.41881	0.456167	0.436503	0.968698	649	0.430326	0.448086	0.995222	-0.0115157	-0.0196643	0.0138117
Rv3486	Rv3486	conserved hypotheticals	0.405359	0.396774	0.457656	0.445206	0.968698	649	0.39849	0.45254	0.995222	-0.00858508	-0.0124499	0.0138117
Rv3476c	kgtP	cell wall and cell processes	1.30968	1.26255	1.40796	1.36548	0.977638	648	1.29966	1.3905	0.995222	-0.0471274	-0.0424855	0.00982175
Rv1058	fadD14	lipid metabolism	0.867345	1.02145	1.43526	1.41109	0.977638	642	0.993972	1.42533	0.995222	0.154108	-0.024171	0.00982175
Rv1426c	lipO	intermediary metabolism and respiration	0.822788	0.812256	0.906898	0.898285	0.977638	642	0.815862	0.903359	0.995222	-0.0105325	-0.00861316	0.00982175
Rv0304c-s1_US	Rv0304c.s1_US	PE/PPE	0.755697	0.776234	0.845815	0.818452	0.977638	648	0.757161	0.83457	0.995222	0.0205374	-0.0273635	0.00982175
Rv3539	PPE63	PE/PPE	0.636245	0.630853	0.876596	0.741615	0.977638	642	0.636245	0.821124	0.995222	-0.00539176	-0.134981	0.00982175
Rv2999	lppY	cell wall and cell processes	0.476894	0.43214	0.765776	0.809262	0.977638	642	0.458565	0.783647	0.995222	-0.0447541	0.0434858	0.00982175
Rv0229c	Rv0229c	cell wall and cell processes	0.667372	0.612243	0.797741	0.905466	0.977638	648	0.660853	0.842012	0.995222	-0.055129	0.107725	0.00982175
Rv3114	Rv3114	conserved hypotheticals	0.589362	0.565344	0.697227	0.668617	0.977638	648	0.582419	0.685469	0.995222	-0.0240187	-0.0286102	0.00982175
Rv1086	Rv1086	cell wall and cell processes	0.404338	0.364751	0.631436	0.565621	0.977638	642	0.395912	0.604389	0.995222	-0.0395862	-0.0658144	0.00982175
Rv1551	plsB1	lipid metabolism	0.413428	0.414573	0.631116	0.636171	0.977638	648	0.413428	0.633193	0.995222	0.00114473	0.00505522	0.00982175
Rv2874	dipZ	intermediary metabolism and respiration	0.419309	0.436309	0.594408	0.62327	0.977638	648	0.419309	0.606269	0.995222	0.0170001	0.0288619	0.00982175
Rv2169c	Rv2169c	cell wall and cell processes	0.389042	0.385088	0.528355	0.462932	0.977638	642	0.389042	0.501469	0.995222	-0.00395445	-0.0654231	0.00982175
Rv2626c	hrp1	conserved hypotheticals	0.346358	0.348385	0.366071	0.424131	0.977638	648	0.346358	0.389931	0.995222	0.00202695	0.0580598	0.00982175
Rv2932-s1	Rv2932.s1	lipid metabolism	1.16182	1.0938	1.61141	1.4976	0.986582	643	1.13364	1.56464	0.997152	-0.0680203	-0.113809	0.00586685
Rv3033	Rv3033	conserved hypotheticals	0.959167	0.935605	1.36928	1.30631	0.986582	643	0.950976	1.3434	0.997152	-0.0235621	-0.0629638	0.00586685
Rv1199c	Rv1199c	insertion seqs and phages	0.860241	0.836532	1.0923	1.19188	0.986582	647	0.860241	1.13322	0.997152	-0.0237087	0.0995764	0.00586685
Rv3347c-s2_US	Rv3347c.s2_US	PE/PPE	0.627527	0.788826	1.09669	0.910614	0.986582	647	0.7201	1.02022	0.997152	0.161299	-0.186074	0.00586685
Rv1288	Rv1288	conserved hypotheticals	0.645248	0.692361	0.912096	0.79275	0.986582	643	0.670534	0.86305	0.997152	0.0471123	-0.119346	0.00586685
Rv0292	eccE3	cell wall and cell processes	0.41479	0.401085	0.733501	0.60456	0.986582	643	0.412383	0.680511	0.997152	-0.0137057	-0.12894	0.00586685
Rv2732c	Rv2732c	cell wall and cell processes	0.842095	0.82888	1.1203	1.02959	0.995527	646	0.836876	1.08302	0.997878	-0.0132143	-0.0907121	0.00194691
Rv3763	lpqH	cell wall and cell processes	0.591764	0.608467	0.787675	0.690078	0.995527	646	0.598116	0.747567	0.997878	0.0167034	-0.0975973	0.00194691
Rv0779c	Rv0779c	cell wall and cell processes	0.711324	0.646742	0.754323	0.752794	0.995527	644	0.684144	0.753695	0.997878	-0.0645813	-0.00152975	0.00194691
Rv1016c	lpqT	cell wall and cell processes	0.431985	0.563227	0.658965	0.629195	0.995527	646	0.482553	0.646731	0.997878	0.131242	-0.0297697	0.00194691
Rv1565c	Rv1565c	cell wall and cell processes	0.515076	0.47631	0.689925	0.642972	0.995527	644	0.489436	0.670629	0.997878	-0.0387664	-0.0469527	0.00194691
Rv3238c	Rv3238c	cell wall and cell processes	0.483429	0.442326	0.499338	0.566246	0.995527	646	0.476208	0.526834	0.997878	-0.0411024	0.0669076	0.00194691
Rv3553	Rv3553	intermediary metabolism and respiration	0.278494	0.325192	0.487418	0.402595	0.995527	644	0.285349	0.452559	0.997878	0.0466983	-0.0848226	0.00194691
Rv0364	Rv0364	cell wall and cell processes	1.19622	1.19461	1.30297	1.32551	1	645	1.19514	1.31224	1	-0.00160513	0.022535	0
Rv1406	fmt	information pathways	0.336423	0.267887	0.513265	0.764501	1	645	0.315355	0.616513	1	-0.0685368	0.251235	0

## Sheet: RSTR_LTBI_UG
rv_name	protein	functional_category	RSTR.median	LTBI.median	RSTR.mean	LTBI.mean	p_val	statistic	median.intensity	mean.intensity	fdr	difference_median	difference_mean	neglog_pval
Rv2202c	adoK	intermediary metabolism and respiration	0.498229	0.379058	0.683212	0.522698	0.00314402	1450	0.427222	0.599844	1	-0.119171	-0.160513	2.50252
Rv1444c	Rv1444c	conserved hypotheticals	0.731287	0.376902	1.01907	0.695635	0.0127267	1548	0.655963	0.851084	1	-0.354385	-0.323435	1.89528
Rv3391	acrA1	lipid metabolism	0.480448	0.321437	0.588129	0.52374	0.0143293	1557	0.413246	0.554687	1	-0.159011	-0.0643895	1.84378
Rv1323	fadA4	lipid metabolism	2.54855	3.06057	2.64141	3.14912	0.0180764	2579	2.78256	2.9051	1	0.512019	0.50771	1.74289
Rv3602c	panC	intermediary metabolism and respiration	1.38665	1.00278	1.75408	1.24642	0.0187781	1578	1.15672	1.49041	1	-0.383874	-0.507661	1.72635
Rv0872c	PE_PGRS15	PE/PPE	0.273279	0.443329	0.596243	1.06174	0.0218284	2564	0.387095	0.838013	1	0.17005	0.465498	1.66098
Rv0109	PE_PGRS1	PE/PPE	0.232463	0.388022	0.468451	0.730114	0.0262407	2549	0.31123	0.604354	1	0.155559	0.261664	1.58102
Rv1487	Rv1487	cell wall and cell processes	0.38137	0.530897	0.566919	0.62366	0.0292422	2540	0.432252	0.596389	1	0.149528	0.0567401	1.53399
Rv1378c	Rv1378c	conserved hypotheticals	0.866233	0.593102	1.04085	0.787454	0.0295933	1615	0.703739	0.909243	1	-0.273131	-0.253399	1.52881
Rv1872c	lldD2	intermediary metabolism and respiration	0.75934	0.95744	0.912795	1.15291	0.0306683	2536	0.820923	1.03751	1	0.198099	0.240119	1.51331
Rv3515c	fadD19	lipid metabolism	2.51346	2.1508	2.66583	2.29976	0.0321538	1622	2.3693	2.4757	1	-0.362665	-0.366069	1.49277
Rv1228	lpqX	cell wall and cell processes	0.587178	0.80662	0.807	1.12064	0.0349018	2525	0.711288	0.969898	1	0.219442	0.313639	1.45715
Rv1570	bioD	intermediary metabolism and respiration	0.55203	0.736626	0.740781	1.07229	0.0365603	2521	0.595012	0.912959	1	0.184595	0.331507	1.43699
Rv3407	vapB47	virulence, detoxification, adaptation	0.341737	0.504581	0.573802	0.844496	0.0382855	2517	0.403029	0.714395	1	0.162844	0.270694	1.41697
Rv2379c-s2	Rv2379c.s2	lipid metabolism	0.627897	0.320898	0.82462	0.543687	0.0382855	1637	0.436929	0.678709	1	-0.306999	-0.280933	1.41697
Rv0042c	Rv0042c	regulatory proteins	0.156279	0.731514	0.915601	1.25511	0.0387275	2516	0.450912	1.09193	1	0.575236	0.339506	1.41198
Rv0426c	Rv0426c	cell wall and cell processes	0.895054	1.10597	1.18422	1.36623	0.0396245	2514	0.980687	1.27875	1	0.210919	0.182015	1.40204
Rv1441c	PE_PGRS26	PE/PPE	1.44765	2.11027	1.89631	2.34478	0.0414713	2510	1.7548	2.12924	1	0.662623	0.448478	1.38225
Rv0490	senX3	regulatory proteins	0.389081	0.608456	0.720441	0.864816	0.0419443	2509	0.503891	0.795426	1	0.219375	0.144375	1.37733
Rv1292	argS	information pathways	0.217664	0.385895	0.435992	0.58173	0.0419443	2509	0.285748	0.511686	1	0.168231	0.145738	1.37733
Rv3067	Rv3067	conserved hypotheticals	0.760744	0.487352	1.13237	0.866594	0.0453843	1652	0.584105	0.994331	1	-0.273393	-0.265774	1.34309
Rv2490c-s3	Rv2490c.s3	PE/PPE	0.762454	1.06639	1.14404	1.54723	0.0464098	2500	0.849691	1.35345	1	0.303936	0.403191	1.33339
Rv1307	atpH	intermediary metabolism and respiration	1.49637	1.90759	1.76683	2.11982	0.0469298	2499	1.73465	1.95017	1	0.411221	0.352984	1.32855
Rv1031	kdpC	cell wall and cell processes	1.13582	0.954912	1.42677	1.07777	0.0469298	1655	1.0385	1.24551	1	-0.180912	-0.348994	1.32855
Rv1457c	Rv1457c	cell wall and cell processes	0.511596	0.419627	0.711397	0.517336	0.0479845	1657	0.470718	0.610606	1	-0.0919692	-0.19406	1.3189
Rv1193	fadD36	lipid metabolism	1.23279	1.6699	1.49753	1.95776	0.0529805	2488	1.42426	1.73657	1	0.437105	0.460228	1.27588
Rv1212c	glgA	intermediary metabolism and respiration	0.696858	0.546536	1.05162	0.812556	0.0541479	1668	0.613895	0.927454	1	-0.150322	-0.239061	1.26642
Rv2876	Rv2876	cell wall and cell processes	0.476247	0.289992	0.741914	0.515774	0.0559391	1671	0.368703	0.624462	1	-0.186254	-0.22614	1.25228
Rv1668c	Rv1668c	cell wall and cell processes	0.693127	0.993366	1.09188	1.3196	0.0571604	2481	0.848837	1.21015	1	0.300239	0.227722	1.2429
Rv0902c	prrB	regulatory proteins	0.594891	0.990452	1.02649	1.16256	0.0609582	2475	0.776053	1.09716	1	0.395561	0.136073	1.21497
Rv0797	Rv0797	insertion seqs and phages	0.590866	0.766989	0.820959	1.10063	0.0616111	2474	0.680785	0.966213	1	0.176123	0.279669	1.21034
Rv0951	sucC	intermediary metabolism and respiration	0.781156	1.11689	1.20658	1.47287	0.0656508	2468	0.980884	1.34489	1	0.335736	0.266284	1.18276
Rv3104c	Rv3104c	cell wall and cell processes	0.577409	0.650309	0.777326	0.971105	0.0684634	2464	0.636469	0.877971	1	0.0729002	0.193779	1.16454
Rv1304	atpB	intermediary metabolism and respiration	0.508059	0.380618	0.619619	0.507744	0.0691818	1691	0.443983	0.561513	1	-0.127441	-0.111876	1.16001
Rv1806	PE20	PE/PPE	0.596615	0.707955	0.794019	0.944245	0.0721176	2459	0.644643	0.872043	1	0.11134	0.150227	1.14196
Rv3787c	Rv3787c	conserved hypotheticals	0.273339	0.415598	0.419403	0.603342	0.0736233	2457	0.350392	0.514937	1	0.142259	0.183938	1.13298
Rv2942-s1	Rv2942.s1	cell wall and cell processes	0.824165	0.684784	1.18168	0.946215	0.0743858	1698	0.725439	1.05939	1	-0.139381	-0.235468	1.12851
Rv0984	moaB2	intermediary metabolism and respiration	0.583659	0.503005	0.794651	0.643181	0.0759301	1700	0.558126	0.71598	1	-0.0806542	-0.15147	1.11959
Rv0172	mce1D	virulence, detoxification, adaptation	0.776484	0.483873	1.0789	0.830642	0.0775004	1702	0.574069	0.949958	1	-0.292611	-0.248254	1.1107
Rv3218	Rv3218	conserved hypotheticals	0.467942	0.357827	0.633267	0.615777	0.0815421	1707	0.39735	0.624183	1	-0.110115	-0.0174898	1.08862
Rv3909	Rv3909	conserved hypotheticals	0.439216	0.280059	0.50218	0.430783	0.0823707	1708	0.36282	0.465098	1	-0.159157	-0.0713967	1.08423
Rv0107c-s1	Rv0107c.s1	cell wall and cell processes	0.980151	0.505256	1.20572	0.938691	0.0840482	1710	0.667683	1.06703	1	-0.474895	-0.267029	1.07547
Rv1356c	Rv1356c	conserved hypotheticals	0.373939	0.138	0.820574	0.506458	0.0840482	1710	0.206261	0.657428	1	-0.235939	-0.314116	1.07547
Rv2156c	murX	cell wall and cell processes	0.729702	0.66109	1.01076	0.905606	0.0866162	1713	0.692099	0.956143	1	-0.0686123	-0.105149	1.0624
Rv3365c	Rv3365c	conserved hypotheticals	0.324372	0.531966	0.562099	0.834032	0.0866162	2441	0.379963	0.703335	1	0.207594	0.271933	1.0624
Rv0341	iniB	cell wall and cell processes	1.96451	2.22998	2.08169	2.44728	0.0901384	2437	2.10911	2.27157	1	0.265474	0.365592	1.04509
Rv1592c	Rv1592c	conserved hypotheticals	1.004	1.3506	1.34131	1.65413	0.0919423	2435	1.16222	1.50378	1	0.346609	0.312812	1.03648
Rv0769	Rv0769	intermediary metabolism and respiration	0.381391	0.260061	0.725041	0.492904	0.093775	1721	0.337054	0.604474	1	-0.12133	-0.232137	1.02791
Rv2721c	Rv2721c	cell wall and cell processes	0.915834	1.01879	1.01328	1.26337	0.0947023	2432	0.927367	1.14317	1	0.102951	0.250094	1.02364
Rv3280	accD5	lipid metabolism	0.568347	0.293958	0.887376	0.665275	0.0947023	1722	0.388241	0.772021	1	-0.274389	-0.222101	1.02364
Rv0331	Rv0331	intermediary metabolism and respiration	1.18005	0.914255	1.44383	1.15644	0.0956369	1723	1.08303	1.29457	1	-0.265797	-0.287393	1.01937
Rv1751	Rv1751	intermediary metabolism and respiration	0.198369	0.338201	0.492751	0.660659	0.0956369	2431	0.253219	0.579959	1	0.139832	0.167908	1.01937
Rv2625c	Rv2625c	cell wall and cell processes	0.326598	0.248909	0.504854	0.298494	0.0956369	1723	0.268223	0.397675	1	-0.0776892	-0.206359	1.01937
Rv3180c	Rv3180c	conserved hypotheticals	0.382116	0.431727	0.593204	0.912845	0.101401	2425	0.418464	0.759219	1	0.0496118	0.319641	0.993959
Rv3281	accE5	lipid metabolism	0.354098	0.504846	0.631102	0.705849	0.101401	2425	0.424348	0.669924	1	0.150748	0.0747472	0.993959
Rv3478	PPE60	PE/PPE	0.376972	0.4975	0.548278	0.862168	0.105395	2421	0.417967	0.711306	1	0.120528	0.31389	0.977181
Rv2200c_US	Rv2200c_US	intermediary metabolism and respiration	0.688393	0.570003	0.914194	0.85886	0.105395	1733	0.617627	0.885454	1	-0.11839	-0.055334	0.977181
Rv1898	Rv1898	conserved hypotheticals	0.626598	0.496228	0.875054	0.616677	0.105395	1733	0.544863	0.740858	1	-0.130371	-0.258377	0.977181
Rv2321c	rocD2	intermediary metabolism and respiration	0.479548	0.414367	1.0596	0.535673	0.105395	1733	0.440396	0.787483	1	-0.0651815	-0.523929	0.977181
Rv2927c	Rv2927c	conserved hypotheticals	2.51707	2.14977	2.57535	2.27102	0.106412	1734	2.3718	2.41728	1	-0.367299	-0.30433	0.973008
Rv0931c	pknD	regulatory proteins	1.91331	2.37248	2.04633	2.34861	0.109512	2417	2.14161	2.20333	1	0.459176	0.302277	0.960537
Rv2587c	secD	cell wall and cell processes	1.6184	1.10004	1.76652	1.48674	0.110561	1738	1.33819	1.62121	1	-0.518356	-0.279777	0.956396
Rv3245c	mtrB	regulatory proteins	0.865801	0.756446	1.36984	1.09397	0.111618	1739	0.790096	1.22656	1	-0.109355	-0.275876	0.952264
Rv1459c	Rv1459c	cell wall and cell processes	1.00517	0.656071	1.24602	1.13562	0.112683	1740	0.853115	1.18868	1	-0.349101	-0.110403	0.94814
Rv1802	PPE30	PE/PPE	0.3602	0.440802	0.550645	0.599512	0.112683	2414	0.389659	0.576026	1	0.0806016	0.0488663	0.94814
Rv0440	groEL2	virulence, detoxification, adaptation	0.653772	0.490442	1.0957	0.863647	0.113756	1741	0.578966	0.975178	1	-0.16333	-0.232056	0.944027
Rv3121	cyp141	intermediary metabolism and respiration	0.538168	0.672372	0.713832	0.957702	0.115926	2411	0.624366	0.840493	1	0.134204	0.24387	0.935818
Rv1874	Rv1874	conserved hypotheticals	0.466062	0.368334	0.585755	0.55332	0.117023	1744	0.444036	0.568909	1	-0.097728	-0.0324353	0.931728
Rv2423	Rv2423	conserved hypotheticals	1.02284	1.19955	1.24634	1.54311	0.121493	2406	1.12987	1.40047	1	0.176718	0.29677	0.915447
Rv2958c	Rv2958c	intermediary metabolism and respiration	1.34855	1.03288	1.41459	1.24632	0.121493	1748	1.20689	1.32719	1	-0.315677	-0.168268	0.915447
Rv1630	rpsA	information pathways	0.846742	1.15973	1.20367	1.43665	0.124933	2403	1.00178	1.32468	1	0.312992	0.232978	0.903323
Rv1746	pknF	regulatory proteins	1.2503	1.56177	1.48215	1.70964	0.127268	2401	1.35618	1.6003	1	0.311469	0.227494	0.895282
Rv0451c	mmpS4	cell wall and cell processes	0.705959	0.954797	1.03102	1.14284	0.129636	2399	0.837297	1.0891	1	0.248838	0.111811	0.887273
Rv0694	lldD1	intermediary metabolism and respiration	0.447605	0.568554	0.830004	0.917351	0.129636	2399	0.53742	0.87537	1	0.120949	0.0873465	0.887273
Rv3766	Rv3766	conserved hypotheticals	2.51953	2.86018	2.63702	2.8405	0.130833	2398	2.69668	2.7427	1	0.340651	0.203475	0.883281
Rv2984	ppk1	intermediary metabolism and respiration	1.81144	1.51283	2.1811	1.83289	0.130833	1756	1.64834	2.00025	1	-0.298614	-0.348206	0.883281
Rv0831c	Rv0831c	conserved hypotheticals	1.0642	0.858515	1.34472	1.0887	0.133253	1758	0.942319	1.21175	1	-0.20569	-0.256017	0.875322
Rv3132c	devS	regulatory proteins	0.481354	0.452087	0.755076	0.538126	0.133253	1758	0.467883	0.642396	1	-0.0292664	-0.21695	0.875322
Rv2750	Rv2750	intermediary metabolism and respiration	1.48082	1.34225	1.65315	1.56901	0.134476	1759	1.42007	1.60945	1	-0.138577	-0.0841403	0.871355
Rv2197c	Rv2197c	cell wall and cell processes	0.877676	0.811238	1.08502	1.04326	0.134476	1759	0.848665	1.06333	1	-0.0664381	-0.0417557	0.871355
Rv2855	mtr	intermediary metabolism and respiration	1.17153	0.959548	1.47611	1.23449	0.136948	1761	1.07014	1.35062	1	-0.211979	-0.241619	0.863445
Rv3234c	tgs3	lipid metabolism	0.531584	0.461531	0.738759	0.58298	0.139454	1763	0.480802	0.65785	1	-0.0700524	-0.155779	0.855568
Rv3881c	espB	cell wall and cell processes	0.280809	0.36083	0.340311	0.484466	0.14328	2388	0.309194	0.415182	1	0.0800212	0.144156	0.843813
Rv1125	Rv1125	conserved hypotheticals	0.519809	0.295077	0.743041	0.566444	0.148506	1770	0.397556	0.65132	1	-0.224732	-0.176597	0.828255
Rv1657	argR	regulatory proteins	0.322665	0.190612	0.424149	0.366318	0.148506	1770	0.25965	0.394113	1	-0.132053	-0.0578306	0.828255
Rv2387	Rv2387	conserved hypotheticals	0.349375	0.258713	0.670319	0.525752	0.149835	1771	0.30491	0.595234	1	-0.0906627	-0.144567	0.824386
Rv0171	mce1C	virulence, detoxification, adaptation	2.68991	3.27501	3.00285	3.22361	0.151173	2382	3.03928	3.11751	1	0.5851	0.220761	0.820525
Rv2510c	Rv2510c	conserved hypotheticals	0.837073	1.05714	1.09962	1.24561	0.151173	2382	0.899699	1.17544	1	0.220071	0.145996	0.820525
Rv2467	pepN	intermediary metabolism and respiration	1.86878	2.09947	2.12605	2.38136	0.15252	2381	1.99812	2.25865	1	0.230687	0.255304	0.816673
Rv2375	Rv2375	conserved hypotheticals	0.798434	0.588752	0.912582	0.776618	0.153876	1774	0.687664	0.841965	1	-0.209683	-0.135964	0.812828
Rv1249c	Rv1249c	cell wall and cell processes	0.459606	0.4072	0.596598	0.462426	0.153876	1774	0.426565	0.526912	1	-0.0524057	-0.134172	0.812828
Rv0304c_US	Rv0304c_US	PE/PPE	0.831212	0.703073	0.985194	0.896808	0.155242	1775	0.750473	0.939288	1	-0.128139	-0.0883863	0.808992
Rv1811	mgtC	cell wall and cell processes	1.79918	2.02655	1.99259	2.10945	0.156616	2378	1.88498	2.05328	1	0.22737	0.116865	0.805163
Rv3561	fadD3	lipid metabolism	0.59447	0.76184	0.845875	0.957681	0.156616	2378	0.724398	0.903945	1	0.16737	0.111806	0.805163
Rv2608	PPE42	PE/PPE	0.967648	1.10683	1.2223	1.40658	0.158	2377	1.00322	1.31801	1	0.139182	0.184278	0.801343
Rv3433c	Rv3433c	conserved hypotheticals	1.16745	1.34469	1.45231	1.68733	0.162207	2374	1.26892	1.57438	1	0.177237	0.235015	0.789931
Rv1908c	katG	virulence, detoxification, adaptation	0.97396	0.862365	1.1482	1.01091	0.162207	1780	0.899879	1.07689	1	-0.111595	-0.137283	0.789931
Rv3340	metC	intermediary metabolism and respiration	0.383083	0.460081	0.59809	0.789603	0.162207	2374	0.454902	0.697558	1	0.0769976	0.191512	0.789931
Rv0594	mce2F	virulence, detoxification, adaptation	0.332057	0.392729	0.523344	0.731316	0.162207	2374	0.349903	0.63136	1	0.060672	0.207972	0.789931
Rv2487c	PE_PGRS42	PE/PPE	1.33387	0.949557	1.67775	1.46931	0.165058	1782	1.20253	1.56949	1	-0.384315	-0.208445	0.782364
Rv0297	PE_PGRS5	PE/PPE	0.897245	1.12887	1.15577	1.55923	0.165058	2372	1.00368	1.36532	1	0.231624	0.403458	0.782364
Rv0513	Rv0513	cell wall and cell processes	0.490527	0.944963	1.15247	1.29014	0.165058	2372	0.691149	1.22397	1	0.454437	0.13767	0.782364
Rv2310	Rv2310	insertion seqs and phages	0.477409	0.561076	0.634004	0.907437	0.165058	2372	0.532856	0.776019	1	0.083667	0.273433	0.782364
Rv1097c	Rv1097c	cell wall and cell processes	0.558102	0.714447	0.820789	0.977501	0.165058	2372	0.678149	0.902182	1	0.156345	0.156712	0.782364
Rv0461	Rv0461	cell wall and cell processes	0.531443	0.733543	0.713475	0.880644	0.165058	2372	0.54825	0.800299	1	0.2021	0.16717	0.782364
Rv1406	fmt	information pathways	0.362419	0.453642	0.642451	0.763726	0.166497	2371	0.388036	0.705439	1	0.0912227	0.121276	0.778593
Rv3090	Rv3090	conserved hypotheticals	0.764593	1.12027	1.16294	1.29262	0.167946	2370	1.00808	1.23029	1	0.355673	0.129674	0.774829
Rv2266	cyp124	intermediary metabolism and respiration	0.871216	1.04519	1.18993	1.34001	0.17235	2367	0.909101	1.26788	1	0.17397	0.150072	0.763588
Rv3345c-s3	Rv3345c.s3	PE/PPE	0.510352	0.692142	0.854343	1.1839	0.17235	2367	0.595592	1.02551	1	0.181791	0.329559	0.763588
Rv2636	Rv2636	conserved hypotheticals	0.648532	0.888598	0.889918	1.20342	0.17235	2367	0.774525	1.05274	1	0.240067	0.313499	0.763588
Rv0908	ctpE	cell wall and cell processes	0.720649	0.76457	0.852535	1.07553	0.17235	2367	0.73396	0.968354	1	0.043921	0.222994	0.763588
Rv0904c	accD3	lipid metabolism	0.679916	0.883303	0.93805	1.23168	0.173837	2366	0.750142	1.09056	1	0.203387	0.293631	0.759857
Rv1829	Rv1829	conserved hypotheticals	0.360624	0.326827	0.479056	0.387976	0.173837	1788	0.352217	0.431751	1	-0.033797	-0.0910794	0.759857
Rv1205	Rv1205	conserved hypotheticals	0.64896	0.756215	0.838153	0.958833	0.17684	2364	0.712411	0.900832	1	0.107255	0.12068	0.75242
Rv1059	Rv1059	conserved hypotheticals	0.252216	0.339022	0.550929	0.613245	0.17684	2364	0.310769	0.583295	1	0.0868057	0.0623165	0.75242
Rv3293	pcd	intermediary metabolism and respiration	1.09375	0.924627	1.37658	1.21754	0.179881	1792	1.0638	1.29398	1	-0.169119	-0.159048	0.745014
Rv1774	Rv1774	intermediary metabolism and respiration	0.602621	0.63027	0.751127	0.912005	0.179881	2362	0.607352	0.834684	1	0.0276486	0.160878	0.745014
Rv3623	lpqG	cell wall and cell processes	0.79995	0.676397	1.29121	1.0839	0.181416	1793	0.757887	1.18354	1	-0.123554	-0.207309	0.741324
Rv0111	Rv0111	intermediary metabolism and respiration	0.51813	0.593502	0.630786	0.736513	0.181416	2361	0.540227	0.685698	1	0.0753721	0.105727	0.741324
Rv0778	cyp126	intermediary metabolism and respiration	0.55864	0.486632	0.796792	0.611842	0.182961	1794	0.522145	0.700732	1	-0.072008	-0.18495	0.737641
Rv3190A	Rv3190A	conserved hypotheticals	0.556775	0.590417	0.534593	0.621568	0.182961	2360	0.563918	0.579766	1	0.0336422	0.0869743	0.737641
Rv3557c	Rv3557c	regulatory proteins	0.432107	0.495336	0.630097	0.617346	0.182961	2360	0.454852	0.623474	1	0.0632289	-0.012751	0.737641
Rv3494c	mce4F	virulence, detoxification, adaptation	1.76725	2.12522	2.03571	2.23111	0.184516	2359	1.9751	2.1372	1	0.357968	0.195407	0.733967
Rv3626c	Rv3626c	conserved hypotheticals	0.39985	0.544946	0.694277	0.903933	0.184516	2359	0.487578	0.803168	1	0.145097	0.209656	0.733967
Rv2048c-s3	Rv2048c.s3	lipid metabolism	0.244493	0.322591	0.468771	0.451827	0.184516	2359	0.26976	0.45997	1	0.0780981	-0.0169442	0.733967
Rv2272	Rv2272	cell wall and cell processes	0.404445	0.33519	0.452671	0.402188	0.184516	1795	0.377198	0.426451	1	-0.0692552	-0.0504828	0.733967
Rv1779c	Rv1779c	cell wall and cell processes	2.13376	2.31703	2.36935	2.53605	0.18608	2358	2.26711	2.45593	1	0.183268	0.166701	0.730301
Rv0487	Rv0487	conserved hypotheticals	0.221291	0.332943	0.619573	0.919644	0.18608	2358	0.31683	0.775424	1	0.111652	0.300071	0.730301
Rv2783c	gpsI	information pathways	1.0053	1.24372	1.18241	1.38118	0.187654	2357	1.14739	1.28565	1	0.238424	0.198768	0.726642
Rv1915	aceAa	intermediary metabolism and respiration	2.2041	1.48147	2.24913	1.83987	0.189238	1798	1.98647	2.03657	1	-0.722623	-0.409259	0.722992
Rv2267c	Rv2267c	conserved hypotheticals	0.498737	0.404587	0.647734	0.586476	0.189238	1798	0.470451	0.615918	1	-0.0941497	-0.0612589	0.722992
Rv2194	qcrC	intermediary metabolism and respiration	0.801392	0.450383	0.871127	0.820987	0.192435	1800	0.586779	0.845085	1	-0.351009	-0.0501405	0.715716
Rv0475	hbhA	cell wall and cell processes	0.350519	0.284199	0.553428	0.341995	0.192435	1800	0.304694	0.443614	1	-0.0663202	-0.211433	0.715716
Rv1997	ctpF	cell wall and cell processes	0.594534	0.476794	0.811356	0.657309	0.195672	1802	0.531158	0.731347	1	-0.11774	-0.154048	0.708472
Rv1827	garA	conserved hypotheticals	0.268076	0.371981	0.35115	0.415198	0.195672	2352	0.336462	0.384415	1	0.103905	0.0640481	0.708472
Rv3261	fbiA	intermediary metabolism and respiration	0.785696	0.936536	0.99262	1.24674	0.197305	2351	0.832411	1.1246	1	0.15084	0.254118	0.704862
Rv1318c	Rv1318c	intermediary metabolism and respiration	0.646125	0.728191	0.799784	0.818756	0.198948	2350	0.697444	0.809638	1	0.0820653	0.0189715	0.70126
Rv2443	dctA	cell wall and cell processes	1.01913	1.09622	1.15503	1.30905	0.202265	2348	1.04206	1.23503	1	0.0770908	0.154015	0.69408
Rv3209-m2	Rv3209.m2	conserved hypotheticals	0.501979	0.663247	0.893668	1.22582	0.202265	2348	0.626178	1.06618	1	0.161268	0.332155	0.69408
Rv1813c	Rv1813c	conserved hypotheticals	0.403258	0.462551	0.38099	0.473064	0.205621	2346	0.433701	0.428811	1	0.059293	0.0920737	0.686932
Rv2395-sA	Rv2395.sA	cell wall and cell processes	0.550311	0.593326	0.665211	0.717017	0.207315	2345	0.558763	0.692118	1	0.0430147	0.0518063	0.68337
Rv1861	Rv1861	cell wall and cell processes	0.665453	0.692495	0.719024	0.846842	0.209018	2344	0.678072	0.78541	1	0.027042	0.127817	0.679816
Rv0926c	Rv0926c	conserved hypotheticals	0.477265	0.573294	0.709883	0.744308	0.209018	2344	0.527374	0.727763	1	0.0960289	0.0344257	0.679816
Rv3732	Rv3732	conserved hypotheticals	0.426824	0.263488	0.762459	0.620408	0.209018	1810	0.363624	0.68868	1	-0.163336	-0.142051	0.679816
Rv0777	purB	intermediary metabolism and respiration	0.396773	0.423301	0.682503	0.769561	0.209018	2344	0.407735	0.727719	1	0.0265277	0.0870582	0.679816
Rv2695-m1	Rv2695.m1	conserved hypotheticals	0.339654	0.303331	0.738415	0.48715	0.214189	1813	0.303886	0.607913	1	-0.0363231	-0.251265	0.669202
Rv0040c	mtc28	cell wall and cell processes	0.712974	0.714246	0.946445	1.05663	0.215933	2340	0.714246	1.00368	1	0.00127124	0.110189	0.66568
Rv2965c	kdtB	cell wall and cell processes	0.811516	0.773833	1.12925	0.883385	0.217688	1815	0.781929	1.00155	1	-0.0376825	-0.245866	0.662166
Rv1019	Rv1019	regulatory proteins	0.546781	0.445629	0.641167	0.599723	0.219452	1816	0.492014	0.619642	1	-0.101152	-0.0414448	0.65866
Rv0189c	ilvD	intermediary metabolism and respiration	0.550159	0.442981	0.867644	0.695318	0.219452	1816	0.49826	0.778141	1	-0.107178	-0.172326	0.65866
Rv3505	fadE27	lipid metabolism	1.74678	1.40103	1.87318	1.68816	0.221227	1817	1.61071	1.77709	1	-0.345749	-0.185024	0.655162
Rv3835	Rv3835	cell wall and cell processes	1.11776	1.42183	1.56347	1.72094	0.221227	2337	1.30149	1.64526	1	0.304073	0.157477	0.655162
Rv2295	Rv2295	conserved hypotheticals	0.398875	0.516876	0.72661	0.907135	0.221227	2337	0.450874	0.820371	1	0.118002	0.180525	0.655162
Rv0788	purQ	intermediary metabolism and respiration	0.536886	0.397841	0.932946	0.642319	0.221227	1817	0.441307	0.782	1	-0.139045	-0.290627	0.655162
Rv3764c	tcrY	regulatory proteins	0.838694	1.03631	1.12263	1.33017	0.223012	2336	0.911096	1.23042	1	0.197621	0.207538	0.651672
Rv3390	lpqD	cell wall and cell processes	0.361207	0.442656	0.616884	0.820341	0.223012	2336	0.395158	0.722555	1	0.0814486	0.203458	0.651672
Rv0507-s2	Rv0507.s2	cell wall and cell processes	0.405263	0.457151	0.571683	0.693054	0.223012	2336	0.428906	0.63472	1	0.0518875	0.121371	0.651672
Rv3347c-s2_US	Rv3347c.s2_US	PE/PPE	0.869889	0.912677	0.985214	1.38653	0.224807	2335	0.884985	1.19365	1	0.0427883	0.40132	0.64819
Rv3246c	mtrA	regulatory proteins	0.291181	0.352034	0.513116	0.589044	0.226613	2334	0.31903	0.552552	1	0.060853	0.075928	0.644716
Rv3802c	Rv3802c	cell wall and cell processes	0.641611	0.703316	0.837913	1.06188	0.228429	2333	0.661802	0.954234	1	0.0617047	0.223962	0.641249
Rv1016c	lpqT	cell wall and cell processes	0.590756	0.551766	0.887671	0.786181	0.228429	1821	0.583387	0.834959	1	-0.0389898	-0.101491	0.641249
Rv2484c	Rv2484c	lipid metabolism	0.374243	0.275775	0.685791	0.480167	0.228429	1821	0.309221	0.578994	1	-0.0984685	-0.205624	0.641249
Rv2046	lppI	cell wall and cell processes	0.356124	0.290464	0.62453	0.442819	0.228429	1821	0.319068	0.530153	1	-0.0656605	-0.181711	0.641249
Rv2938	drrC	cell wall and cell processes	0.360217	0.334915	0.474004	0.363208	0.228429	1821	0.345338	0.416459	1	-0.0253019	-0.110797	0.641249
Rv1777	cyp144	intermediary metabolism and respiration	1.53563	1.7578	1.78307	2.02603	0.230255	2332	1.60508	1.90926	1	0.222165	0.242955	0.637791
Rv1836c	Rv1836c	conserved hypotheticals	0.83756	1.07776	1.19799	1.39354	0.232092	2331	0.914939	1.29955	1	0.240205	0.195548	0.634341
Rv2986c	hupB	information pathways	0.657648	0.750961	0.820234	0.820439	0.232092	2331	0.691373	0.820341	1	0.0933134	0.000205204	0.634341
Rv0614	Rv0614	conserved hypotheticals	0.994836	1.0868	1.30407	1.68841	0.233939	2330	1.04275	1.50369	1	0.0919692	0.384341	0.630898
Rv3346c	Rv3346c	cell wall and cell processes	0.899896	0.900167	1.17665	0.962747	0.233939	1824	0.900167	1.06555	1	0.000270761	-0.213901	0.630898
Rv1628c	Rv1628c	conserved hypotheticals	0.75114	0.710027	1.00092	0.797464	0.233939	1824	0.715163	0.895249	1	-0.0411131	-0.203455	0.630898
Rv3049c	Rv3049c	intermediary metabolism and respiration	0.767841	0.579511	0.884642	0.812157	0.233939	1824	0.624652	0.846995	1	-0.18833	-0.0724853	0.630898
Rv3191c	Rv3191c	insertion seqs and phages	0.471803	0.441777	0.605449	0.524865	0.235796	1825	0.450938	0.563595	1	-0.0300258	-0.0805835	0.627464
Rv2529	Rv2529	conserved hypotheticals	0.560766	0.642016	0.716787	0.950322	0.237664	2328	0.593396	0.83808	1	0.08125	0.233534	0.624037
Rv0553	menC	intermediary metabolism and respiration	0.579568	0.663272	0.917669	1.16723	0.239542	2327	0.624765	1.04729	1	0.0837039	0.249564	0.620618
Rv0332	Rv0332	conserved hypotheticals	0.554532	0.477682	0.899372	0.651615	0.239542	1827	0.493897	0.770692	1	-0.0768499	-0.247756	0.620618
Rv2332	mez	intermediary metabolism and respiration	0.468565	0.361302	0.757444	0.615493	0.241431	1828	0.407643	0.683717	1	-0.107263	-0.141951	0.617208
Rv0266c	oplA	intermediary metabolism and respiration	1.18261	0.848313	1.54016	1.40196	0.24333	1829	0.917076	1.46838	1	-0.334293	-0.138194	0.613805
Rv2586c	secF	cell wall and cell processes	0.792928	0.973556	1.20761	1.28383	0.24333	2325	0.907426	1.2472	1	0.180627	0.0762168	0.613805
Rv2939	papA5	lipid metabolism	0.753837	0.621915	1.03445	0.913023	0.24333	1829	0.692385	0.971384	1	-0.131922	-0.12143	0.613805
Rv1320c_US	Rv1320c_US	intermediary metabolism and respiration	0.632154	0.792125	0.892362	0.874586	0.245239	2324	0.718009	0.883129	1	0.15997	-0.0177765	0.61041
Rv2709	Rv2709	cell wall and cell processes	0.342352	0.378206	0.700616	0.71456	0.247159	2323	0.359487	0.707858	1	0.0358541	0.0139439	0.607023
Rv1968	mce3C	virulence, detoxification, adaptation	0.439346	0.5095	0.579037	0.762463	0.247159	2323	0.459537	0.674305	1	0.0701534	0.183425	0.607023
Rv0645c	mmaA1	lipid metabolism	0.444782	0.386977	0.555678	0.438653	0.247159	1831	0.402506	0.494897	1	-0.0578054	-0.117025	0.607023
Rv1775	Rv1775	conserved hypotheticals	0.25311	0.438607	0.634743	0.760138	0.251031	2321	0.329977	0.69987	1	0.185497	0.125395	0.600273
Rv1809	PPE33	PE/PPE	0.291732	0.342965	0.437878	0.464437	0.251031	2321	0.318417	0.451672	1	0.0512324	0.0265584	0.600273
Rv3694c	Rv3694c	cell wall and cell processes	0.21249	0.324986	0.733575	0.915442	0.252983	2320	0.227403	0.828033	1	0.112496	0.181867	0.596909
Rv0900	Rv0900	cell wall and cell processes	0.564169	0.643083	0.901096	1.12259	0.252983	2320	0.602775	1.01613	1	0.0789143	0.22149	0.596909
Rv0156	pntAb	intermediary metabolism and respiration	0.39618	0.465724	0.589008	0.760371	0.252983	2320	0.427454	0.678011	1	0.0695447	0.171363	0.596909
Rv1863c	Rv1863c	cell wall and cell processes	0.28709	0.331094	0.340155	0.387408	0.252983	2320	0.3097	0.364697	1	0.0440037	0.0472526	0.596909
Rv3483c	Rv3483c	cell wall and cell processes	1.84911	1.59896	1.99197	1.77455	0.256918	1836	1.7121	1.87904	1	-0.250152	-0.21742	0.590206
Rv1128c	Rv1128c	insertion seqs and phages	0.47875	0.199763	0.651266	0.532039	0.256918	1836	0.397951	0.589342	1	-0.278988	-0.119227	0.590206
Rv3595c	PE_PGRS59	PE/PPE	0.433	0.502521	0.544856	0.608243	0.258901	2317	0.465921	0.577778	1	0.069521	0.0633871	0.586867
Rv2681	Rv2681	conserved hypotheticals	1.5495	1.70378	1.80159	1.9439	0.260895	2316	1.57272	1.8755	1	0.154277	0.142305	0.583535
Rv0428c	Rv0428c	intermediary metabolism and respiration	0.684228	0.721832	1.02515	1.34477	0.260895	2316	0.709809	1.19115	1	0.0376043	0.319618	0.583535
Rv2037c	Rv2037c	cell wall and cell processes	0.760156	0.705939	0.9538	0.804198	0.260895	1838	0.748645	0.8761	1	-0.0542176	-0.149602	0.583535
Rv2043c	pncA	intermediary metabolism and respiration	0.429726	0.49214	0.601259	0.660629	0.260895	2316	0.455956	0.632095	1	0.0624147	0.0593698	0.583535
Rv3486	Rv3486	conserved hypotheticals	0.375858	0.42862	0.472806	0.500569	0.260895	2316	0.402225	0.487226	1	0.0527622	0.0277627	0.583535
Rv3209-m1	Rv3209.m1	conserved hypotheticals	1.8466	2.11118	2.08621	2.33827	0.262899	2315	2.03953	2.21713	1	0.264581	0.252063	0.580211
Rv1268c	Rv1268c	conserved hypotheticals	1.20694	1.46361	1.47518	1.7571	0.262899	2315	1.33663	1.6216	1	0.256671	0.281925	0.580211
Rv0779c	Rv0779c	cell wall and cell processes	0.677719	0.75274	0.80406	0.943711	0.262899	2315	0.731169	0.876592	1	0.0750202	0.13965	0.580211
Rv2746c	pgsA3	lipid metabolism	0.42931	0.367216	0.564887	0.455688	0.262899	1839	0.380768	0.508171	1	-0.0620937	-0.1092	0.580211
Rv1683	Rv1683	lipid metabolism	1.19999	1.47803	1.4122	1.60565	0.264914	2314	1.26826	1.51267	1	0.278037	0.193456	0.576895
Rv2313c	Rv2313c	conserved hypotheticals	0.659628	0.77789	0.860694	0.869141	0.264914	2314	0.743841	0.865082	1	0.118262	0.0084472	0.576895
Rv3009c	gatB	information pathways	1.70093	1.60646	1.91933	1.72944	0.268976	1842	1.63854	1.8207	1	-0.0944678	-0.189899	0.570286
Rv0101-s3_US	Rv0101.s3_US	lipid metabolism	0.552526	0.471225	0.94609	0.624757	0.268976	1842	0.524633	0.779196	1	-0.0813015	-0.321333	0.570286
Rv3173c	Rv3173c	regulatory proteins	0.286837	0.334554	0.456334	0.482181	0.271023	2311	0.30695	0.469758	1	0.0477173	0.0258466	0.566993
Rv0628c	Rv0628c	conserved hypotheticals	0.649514	0.794411	0.929586	1.01315	0.273081	2310	0.68403	0.972989	1	0.144897	0.0835684	0.563709
Rv1650	pheT	information pathways	0.409525	0.33165	0.67166	0.576894	0.275149	1845	0.373226	0.62244	1	-0.0778754	-0.094766	0.560432
Rv3103c	Rv3103c	conserved hypotheticals	1.59366	1.99019	1.9262	2.20977	0.277228	2308	1.80471	2.07348	1	0.396531	0.283572	0.557163
Rv1348	irtA	cell wall and cell processes	1.32781	1.5088	1.58292	1.79515	0.277228	2308	1.37035	1.69315	1	0.180992	0.212228	0.557163
Rv3333c	Rv3333c	conserved hypotheticals	2.47754	2.66889	2.42208	2.68706	0.281418	2306	2.60975	2.5597	1	0.191352	0.264984	0.550648
Rv1933c	fadE18	lipid metabolism	1.45195	1.36364	1.52728	1.49673	0.281418	1848	1.38198	1.51142	1	-0.0883076	-0.0305497	0.550648
Rv1856c	Rv1856c	intermediary metabolism and respiration	0.344802	0.285665	0.514788	0.461855	0.281418	1848	0.315918	0.487295	1	-0.0591374	-0.0529336	0.550648
Rv2588c	yajC	cell wall and cell processes	1.32005	1.90467	1.71966	1.9745	0.283529	2305	1.52569	1.85202	1	0.584625	0.254838	0.547403
Rv1142c	echA10	lipid metabolism	1.68319	1.40945	1.87163	1.74035	0.285651	1850	1.61399	1.80345	1	-0.273738	-0.131289	0.544165
Rv1488	Rv1488	cell wall and cell processes	1.26062	1.09502	1.55382	1.36221	0.285651	1850	1.13743	1.4543	1	-0.165597	-0.191612	0.544165
Rv3323c	moaX	intermediary metabolism and respiration	0.390659	0.478226	0.611736	0.578282	0.285651	2304	0.434669	0.594361	1	0.0875673	-0.0334539	0.544165
Rv0355c-s1	Rv0355c.s1	PE/PPE	0.564467	0.638544	0.751912	0.916391	0.287783	2303	0.597207	0.837339	1	0.0740764	0.164478	0.540935
Rv2417c	Rv2417c	conserved hypotheticals	0.848566	1.15247	1.23424	1.50491	0.289926	2302	1.00419	1.37482	1	0.303908	0.270673	0.537713
Rv3867	espH	cell wall and cell processes	0.566685	0.653498	1.00756	1.07972	0.289926	2302	0.624142	1.04504	1	0.0868128	0.0721623	0.537713
Rv1288	Rv1288	conserved hypotheticals	0.681592	0.596998	0.85269	0.790561	0.29208	1853	0.641939	0.820422	1	-0.0845942	-0.0621284	0.534498
Rv1555	frdD	intermediary metabolism and respiration	0.45501	0.485074	0.535113	0.652077	0.29208	2301	0.458307	0.595862	1	0.0300639	0.116964	0.534498
Rv1394c	cyp132	intermediary metabolism and respiration	0.349993	0.413506	0.531774	0.550394	0.29208	2301	0.37122	0.541445	1	0.0635129	0.0186204	0.534498
Rv2386a	Rv2386a	lipid metabolism	0.652103	0.591878	0.826887	0.709506	0.294245	1854	0.634792	0.765922	1	-0.060225	-0.11738	0.531292
Rv3236c	Rv3236c	cell wall and cell processes	0.53183	0.53311	0.851963	0.643656	0.29642	1855	0.53311	0.743772	1	0.00128013	-0.208307	0.528093
Rv0980c	PE_PGRS18	PE/PPE	0.497068	0.468765	0.872882	0.789994	0.29642	1855	0.483998	0.829832	1	-0.0283034	-0.0828882	0.528093
Rv0304c-s1_US	Rv0304c.s1_US	PE/PPE	0.94143	0.870618	1.16435	1.06447	0.298606	1856	0.923929	1.11247	1	-0.070812	-0.0998791	0.524902
Rv2243	fabD	lipid metabolism	0.793536	0.568326	1.08661	0.847343	0.298606	1856	0.634991	0.96234	1	-0.22521	-0.239268	0.524902
Rv3921c	Rv3921c	cell wall and cell processes	0.385344	0.45236	0.642326	0.890053	0.298606	2298	0.417722	0.77099	1	0.0670154	0.247727	0.524902
Rv1273c-m1	Rv1273c.m1	cell wall and cell processes	0.370315	0.353934	0.46011	0.435377	0.298606	1856	0.363696	0.447264	1	-0.0163804	-0.0247323	0.524902
Rv0313	Rv0313	conserved hypotheticals	1.61276	1.38292	1.77299	1.6627	0.300803	1857	1.48496	1.71571	1	-0.229846	-0.110282	0.521718
Rv2853	PE_PGRS48	PE/PPE	0.713085	0.741932	0.979266	1.40128	0.300803	2297	0.722259	1.19845	1	0.0288466	0.422015	0.521718
Rv2219	Rv2219	cell wall and cell processes	1.59449	1.81639	1.63088	1.90397	0.30301	2296	1.6379	1.77272	1	0.221896	0.27309	0.518543
Rv2320c	rocE	cell wall and cell processes	1.25026	1.14706	1.39716	1.36766	0.309697	1861	1.20882	1.38184	1	-0.103194	-0.0295041	0.509063
Rv0613c	Rv0613c	conserved hypotheticals	0.578452	0.657482	0.744178	0.959343	0.309697	2293	0.592579	0.85593	1	0.0790306	0.215165	0.509063
Rv1648	Rv1648	cell wall and cell processes	0.358615	0.394494	0.387754	0.420234	0.309697	2293	0.368041	0.404624	1	0.0358797	0.0324799	0.509063
Rv1293	lysA	intermediary metabolism and respiration	1.09412	1.27551	1.32186	1.39784	0.311948	2292	1.20177	1.36133	1	0.181387	0.0759812	0.505918
Rv1156	Rv1156	conserved hypotheticals	0.34042	0.273194	0.466276	0.502915	0.311948	1862	0.301656	0.485306	1	-0.067226	0.0366389	0.505918
Rv1476	Rv1476	cell wall and cell processes	0.847969	1.05501	1.15784	1.28942	0.314209	2291	0.915953	1.22618	1	0.207038	0.131575	0.502782
Rv2999	lppY	cell wall and cell processes	0.667171	0.644822	1.04382	0.892586	0.314209	1863	0.655034	0.965274	1	-0.0223489	-0.151237	0.502782
Rv0069c	sdaA	intermediary metabolism and respiration	0.479911	0.656966	0.81418	0.856741	0.314209	2291	0.530882	0.836286	1	0.177056	0.0425609	0.502782
Rv3350c-s5	Rv3350c.s5	PE/PPE	0.371084	0.284525	0.716489	0.577373	0.314209	1863	0.31375	0.644235	1	-0.086559	-0.139116	0.502782
Rv0209	Rv0209	conserved hypotheticals	0.631702	0.817222	1.06271	1.15251	0.316481	2290	0.764001	1.10935	1	0.18552	0.089797	0.499653
Rv3508-s2_US	Rv3508.s2_US	PE/PPE	0.611307	0.578422	0.752307	0.663388	0.316481	1864	0.587824	0.706124	1	-0.032885	-0.088919	0.499653
Rv2659c	Rv2659c	insertion seqs and phages	0.3641	0.321928	0.475163	0.446181	0.316481	1864	0.348655	0.46011	1	-0.0421724	-0.0289827	0.499653
Rv0157	pntB	intermediary metabolism and respiration	0.632811	0.80463	0.983399	1.11413	0.318763	2289	0.721116	1.0513	1	0.171819	0.130733	0.496531
Rv1970	lprM	cell wall and cell processes	0.2457	0.397769	0.470804	0.500725	0.318763	2289	0.33241	0.486344	1	0.152069	0.0299204	0.496531
Rv1183-sB	Rv1183.sB	cell wall and cell processes	0.285073	0.357342	0.443521	0.462703	0.318763	2289	0.310933	0.453483	1	0.0722686	0.0191824	0.496531
Rv3762c	Rv3762c	intermediary metabolism and respiration	1.29329	1.15603	1.53361	1.48435	0.323361	1867	1.23502	1.50803	1	-0.137258	-0.0492519	0.490312
Rv2330c	lppP	cell wall and cell processes	1.09086	1.03131	1.6115	1.38331	0.325676	1868	1.04078	1.49298	1	-0.0595471	-0.228192	0.487214
Rv2256a	Rv2256a	conserved hypotheticals	0.928469	0.971921	0.924255	1.01627	0.325676	2286	0.955318	0.972046	1	0.0434521	0.0920156	0.487214
Rv0014c	pknB	regulatory proteins	0.892776	1.04322	1.12332	1.27803	0.325676	2286	0.975804	1.20367	1	0.150443	0.154708	0.487214
Rv0019c	fhaB	regulatory proteins	0.307819	0.339102	0.394195	0.472161	0.325676	2286	0.308087	0.434689	1	0.0312839	0.0779667	0.487214
Rv3344c	PE_PGRS49	PE/PPE	3.63467	3.80022	3.55529	3.86991	0.328002	2285	3.74045	3.7187	1	0.165555	0.31463	0.484124
Rv0650	Rv0650	intermediary metabolism and respiration	0.775278	0.826867	1.01302	1.04646	0.328002	2285	0.800971	1.03039	1	0.0515888	0.033443	0.484124
Rv1450c-s2	Rv1450c.s2	PE/PPE	1.21122	1.31137	1.52084	1.84874	0.332686	2283	1.22854	1.69114	1	0.100154	0.327901	0.477966
Rv3350c-s1	Rv3350c.s1	PE/PPE	1.16505	1.17715	1.41307	1.51193	0.332686	2283	1.17162	1.46441	1	0.0120922	0.0988663	0.477966
Rv2438c	nadE	intermediary metabolism and respiration	0.738645	0.504043	0.974373	0.950973	0.332686	1871	0.625135	0.96222	1	-0.234603	-0.0233991	0.477966
Rv2215	dlaT	intermediary metabolism and respiration	0.406716	0.368182	0.759741	0.569607	0.332686	1871	0.371979	0.660989	1	-0.0385336	-0.190133	0.477966
Rv2333c-m1	Rv2333c.m1	cell wall and cell processes	1.08849	1.00437	1.21949	1.24815	0.335044	1872	1.05253	1.23437	1	-0.0841253	0.0286588	0.474899
Rv0998	Rv0998	conserved hypotheticals	0.488241	0.383276	0.678205	0.615971	0.335044	1872	0.433727	0.645882	1	-0.104965	-0.0622336	0.474899
Rv3080c	pknK	regulatory proteins	0.836271	0.976488	1.05471	1.15748	0.342182	2279	0.853846	1.10809	1	0.140217	0.10277	0.465743
Rv1223	htrA	intermediary metabolism and respiration	0.613959	0.505304	0.937121	0.915574	0.342182	1875	0.558035	0.92593	1	-0.108654	-0.0215467	0.465743
Rv2959c	Rv2959c	intermediary metabolism and respiration	0.334332	0.221706	0.590759	0.549894	0.342182	1875	0.266083	0.569534	1	-0.112626	-0.0408657	0.465743
Rv0194	Rv0194	cell wall and cell processes	0.422443	0.383107	0.50235	0.409581	0.342182	1875	0.40377	0.454168	1	-0.0393359	-0.0927682	0.465743
Rv0364	Rv0364	cell wall and cell processes	1.64225	1.50731	1.80763	1.81863	0.344583	1876	1.54255	1.81334	1	-0.134934	0.0109985	0.462706
Rv3369	Rv3369	conserved hypotheticals	0.716963	0.81458	0.872988	0.894996	0.344583	2278	0.736591	0.884419	1	0.0976172	0.0220075	0.462706
Rv3008	Rv3008	conserved hypotheticals	0.44177	0.592919	0.699798	0.922463	0.344583	2278	0.505707	0.815446	1	0.151149	0.222665	0.462706
Rv2444c-s2	Rv2444c.s2	information pathways	0.900748	1.12042	1.46826	1.6153	0.346995	2277	0.976186	1.54463	1	0.219667	0.147036	0.459677
Rv0867c	rpfA	cell wall and cell processes	1.09186	1.31676	1.48668	1.65994	0.348204	2276.5	1.24921	1.57666	1	0.224891	0.173262	0.458166
Rv3878	espJ	cell wall and cell processes	1.11854	1.05224	1.29103	1.46615	0.349417	2276	1.08832	1.38198	1	-0.0663018	0.175125	0.456656
Rv2113	Rv2113	cell wall and cell processes	0.432689	0.496861	0.601617	0.828896	0.349417	2276	0.447922	0.719661	1	0.0641715	0.227278	0.456656
Rv2974c	Rv2974c	conserved hypotheticals	0.357562	0.273134	0.49198	0.480572	0.349417	1878	0.319555	0.486055	1	-0.0844281	-0.0114075	0.456656
Rv1452c	PE_PGRS28	PE/PPE	0.702477	1.21963	1.26084	1.57913	0.354294	2274	0.844162	1.42615	1	0.517155	0.318291	0.450636
Rv3111	moaC1	intermediary metabolism and respiration	0.496632	0.492526	0.831772	0.619562	0.356748	1881	0.492835	0.721554	1	-0.00410614	-0.212209	0.447638
Rv1382	Rv1382	cell wall and cell processes	0.661189	0.811904	0.938106	1.02297	0.359213	2272	0.764256	0.982183	1	0.150716	0.0848657	0.444647
Rv3580c	cysS1	information pathways	0.464426	0.520231	0.573774	0.571274	0.359213	2272	0.482206	0.572476	1	0.0558051	-0.00249943	0.444647
Rv3793-s1	Rv3793.s1	cell wall and cell processes	0.496447	0.476644	0.597659	0.607786	0.361687	1883	0.487674	0.602919	1	-0.0198027	0.0101269	0.441668
Rv0006	gyrA	information pathways	0.988748	0.902061	1.28185	1.21681	0.361689	1883	0.939918	1.24807	1	-0.0866868	-0.0650391	0.441664
Rv3642c	Rv3642c	conserved hypotheticals	0.689955	0.727759	0.904169	1.04499	0.361689	2271	0.700633	0.97731	1	0.0378035	0.140823	0.441664
Rv1442	bisC	intermediary metabolism and respiration	0.464987	0.492576	0.57672	0.613873	0.361689	2271	0.485232	0.596017	1	0.0275893	0.0371525	0.441664
Rv1705c	PPE22	PE/PPE	0.44565	0.596434	0.956141	1.04697	0.364176	2270	0.542402	1.00332	1	0.150784	0.0908276	0.438689
Rv3201c_US	Rv3201c_US	information pathways	0.6397	0.701363	0.674844	0.751907	0.364176	2270	0.679378	0.714869	1	0.0616636	0.077063	0.438689
Rv3057c	Rv3057c	intermediary metabolism and respiration	0.358416	0.319546	0.473151	0.615416	0.364176	2270	0.323293	0.547041	1	-0.0388698	0.142265	0.438689
Rv0063a	Rv0063a	intermediary metabolism and respiration	0.486877	0.526656	0.496753	0.540674	0.364176	2270	0.514915	0.519565	1	0.039779	0.0439203	0.438689
Rv1237	sugB	cell wall and cell processes	0.366783	0.387923	0.437707	0.474342	0.366673	2269	0.37757	0.456735	1	0.0211397	0.0366351	0.435721
Rv2176	pknL	regulatory proteins	1.72947	2.0719	1.96478	2.13676	0.369181	2268	1.87322	2.0541	1	0.342422	0.171974	0.432761
Rv0575c	Rv0575c	intermediary metabolism and respiration	1.16383	1.14884	1.52483	1.29605	0.369181	1886	1.14884	1.40601	1	-0.0149848	-0.228778	0.432761
Rv1168c	PPE17	PE/PPE	0.943529	0.715538	1.2342	1.10147	0.369181	1886	0.771088	1.16526	1	-0.227992	-0.132734	0.432761
Rv1817	Rv1817	intermediary metabolism and respiration	0.485927	0.585551	0.960015	1.08999	0.369181	2268	0.578687	1.02752	1	0.0996236	0.129972	0.432761
Rv3419c	gcp	intermediary metabolism and respiration	0.448254	0.384997	0.67332	0.533428	0.369181	1886	0.41621	0.600663	1	-0.0632571	-0.139892	0.432761
Rv3431c	Rv3431c	insertion seqs and phages	0.41446	0.384242	0.722023	0.628578	0.371699	1887	0.398337	0.673489	1	-0.0302184	-0.0934455	0.429808
Rv3563	fadE32	lipid metabolism	0.702182	0.600133	0.903746	0.755351	0.371699	1887	0.644948	0.826672	1	-0.102049	-0.148395	0.429808
Rv0644c	mmaA2	lipid metabolism	0.351509	0.454799	0.557547	0.644014	0.374228	2266	0.372935	0.602456	1	0.103289	0.086467	0.426863
Rv1860	apa	cell wall and cell processes	1.09013	1.20469	1.46754	1.69594	0.376768	2265	1.19013	1.58617	1	0.114557	0.228397	0.423926
Rv3141	fadB4	lipid metabolism	1.34024	1.22757	1.54259	1.3689	0.376768	1889	1.3096	1.45238	1	-0.112673	-0.173685	0.423926
Rv2162c	PE_PGRS38	PE/PPE	0.385453	0.40198	0.805209	1.11671	0.376768	2265	0.391085	0.966997	1	0.016527	0.311502	0.423926
Rv1387	PPE20	PE/PPE	0.351138	0.386428	0.644524	0.715212	0.376768	2265	0.364889	0.681238	1	0.03529	0.0706879	0.423926
Rv3815c	Rv3815c	intermediary metabolism and respiration	0.269696	0.366061	0.504736	0.626204	0.376768	2265	0.318315	0.567824	1	0.0963644	0.121468	0.423926
Rv1748	Rv1748	conserved hypotheticals	1.51366	1.8347	1.71539	1.84997	0.379318	2264	1.60741	1.78529	1	0.32104	0.134578	0.420996
Rv2507	Rv2507	cell wall and cell processes	0.75553	0.572327	1.08826	0.954599	0.379318	1890	0.701506	1.01884	1	-0.183203	-0.133664	0.420996
Rv2236c	cobD	intermediary metabolism and respiration	0.851714	0.708159	1.03786	0.955645	0.379318	1890	0.796925	0.995159	1	-0.143555	-0.0822157	0.420996
Rv2909c	rpsP	information pathways	0.577617	0.456279	0.750487	0.66961	0.379318	1890	0.507626	0.708481	1	-0.121338	-0.0808773	0.420996
Rv1819c	bacA	cell wall and cell processes	0.454739	0.470681	0.721773	0.617431	0.379318	1890	0.466326	0.66758	1	0.0159418	-0.104341	0.420996
Rv0236c-s1	Rv0236c.s1	cell wall and cell processes	0.390992	0.377595	0.469958	0.411757	0.379318	1890	0.37784	0.43973	1	-0.0133964	-0.0582011	0.420996
Rv1522c	mmpL12	cell wall and cell processes	0.471131	0.540984	0.641391	0.690719	0.381879	2263	0.503706	0.667011	1	0.0698529	0.0493283	0.418074
Rv3376	Rv3376	conserved hypotheticals	0.350573	0.388769	0.436642	0.555259	0.381879	2263	0.382627	0.498249	1	0.038196	0.118616	0.418074
Rv3154	nuoJ	intermediary metabolism and respiration	0.360004	0.370288	0.5386	0.443332	0.381879	1891	0.370288	0.48912	1	0.0102841	-0.0952686	0.418074
Rv3163c	Rv3163c	cell wall and cell processes	1.10438	1.01036	1.2896	1.20692	0.384451	1892	1.03997	1.24666	1	-0.0940142	-0.0826786	0.415159
Rv2286c	Rv2286c	conserved hypotheticals	0.682924	0.663631	0.906675	1.1552	0.384451	2262	0.669043	1.03575	1	-0.0192928	0.248522	0.415159
Rv3034c	Rv3034c	intermediary metabolism and respiration	0.467947	0.44194	0.730545	0.649082	0.384451	1892	0.455755	0.688234	1	-0.026007	-0.0814629	0.415159
Rv0933	pstB	cell wall and cell processes	0.408276	0.306473	0.54701	0.5193	0.384451	1892	0.380532	0.532618	1	-0.101803	-0.0277099	0.415159
Rv1187	rocA	intermediary metabolism and respiration	0.315529	0.353303	0.362924	0.501895	0.384451	2262	0.321002	0.435103	1	0.0377744	0.138971	0.415159
Rv2932-s1	Rv2932.s1	lipid metabolism	1.35965	1.73296	1.6879	1.8221	0.387033	2261	1.57726	1.7576	1	0.373312	0.134196	0.412252
Rv0084	hycD	intermediary metabolism and respiration	0.852355	0.804628	1.04094	1.0321	0.387033	1893	0.808233	1.03635	1	-0.0477279	-0.00883739	0.412252
Rv1123c	bpoB	virulence, detoxification, adaptation	0.49138	0.396628	0.902418	0.709089	0.387033	1893	0.404276	0.802007	1	-0.0947515	-0.193329	0.412252
Rv3721c	dnaZX	information pathways	1.43888	1.1825	1.73643	1.54796	0.389625	1894	1.35664	1.63854	1	-0.256378	-0.188479	0.409353
Rv2053c-m2	Rv2053c.m2	cell wall and cell processes	0.45726	0.575383	0.758514	0.913906	0.389625	2260	0.54778	0.839221	1	0.118123	0.155392	0.409353
Rv0954	Rv0954	cell wall and cell processes	1.18211	1.31489	1.53177	1.76405	0.392228	2259	1.19165	1.65241	1	0.132784	0.232272	0.406461
Rv0354c	PPE7	PE/PPE	0.608655	0.860936	0.971325	1.10254	0.392228	2259	0.760081	1.03948	1	0.252281	0.131215	0.406461
Rv1410c	Rv1410c	cell wall and cell processes	1.21463	1.16089	1.52955	1.47573	0.394842	1896	1.1849	1.5016	1	-0.0537416	-0.0538226	0.403577
Rv0809	purM	intermediary metabolism and respiration	0.997938	0.87211	1.26438	1.19749	0.394842	1896	0.939461	1.22964	1	-0.125828	-0.0668901	0.403577
Rv1230c	Rv1230c	cell wall and cell processes	1.03765	0.870702	1.18006	1.20539	0.394842	1896	0.947619	1.19321	1	-0.166948	0.0253244	0.403577
Rv2088	pknJ	regulatory proteins	1.96718	1.82507	2.19394	1.99184	0.397466	1897	1.9397	2.08897	1	-0.142105	-0.2021	0.4007
Rv2324	Rv2324	regulatory proteins	0.471714	0.429537	0.699808	0.557732	0.397466	1897	0.438898	0.626016	1	-0.0421774	-0.142076	0.4007
Rv2597	Rv2597	cell wall and cell processes	0.602058	0.521122	0.813738	0.652068	0.400101	1898	0.547309	0.72977	1	-0.080936	-0.16167	0.397831
Rv3059	cyp136	intermediary metabolism and respiration	0.294185	0.337164	0.430118	0.716909	0.400101	2256	0.327248	0.579071	1	0.0429789	0.286791	0.397831
Rv1782	eccB5	cell wall and cell processes	0.362727	0.397034	0.478421	0.588864	0.400101	2256	0.371026	0.535783	1	0.0343067	0.110442	0.397831
Rv2415c	Rv2415c	conserved hypotheticals	0.564787	0.620813	1.03266	0.714877	0.402746	1899	0.576898	0.867612	1	0.0560252	-0.317786	0.394969
Rv0436c	pssA	lipid metabolism	1.12246	1.22646	1.3353	1.48978	0.405401	2254	1.17806	1.41554	1	0.103997	0.154478	0.392115
Rv0170	mce1B	virulence, detoxification, adaptation	0.82175	1.14679	1.17216	1.32131	0.405401	2254	0.91142	1.24963	1	0.325041	0.149142	0.392115
Rv0874c	Rv0874c	conserved hypotheticals	0.399921	0.500911	0.676676	0.717	0.405401	2254	0.453042	0.697619	1	0.10099	0.0403238	0.392115
Rv3438	Rv3438	conserved hypotheticals	0.941235	0.688722	1.5112	1.29115	0.408067	1901	0.825229	1.39691	1	-0.252514	-0.220048	0.389268
Rv1631	coaE	intermediary metabolism and respiration	1.10461	1.00086	1.44237	1.26534	0.408067	1901	1.08711	1.35042	1	-0.103749	-0.177031	0.389268
Rv0225	Rv0225	cell wall and cell processes	0.457601	0.443166	0.549037	0.702021	0.408067	2253	0.449044	0.628494	1	-0.0144349	0.152984	0.389268
Rv1486c	Rv1486c	conserved hypotheticals	0.629909	0.766788	0.902588	0.903905	0.410744	2252	0.653458	0.903272	1	0.136879	0.00131726	0.386429
Rv1302	rfe	cell wall and cell processes	0.769431	0.669517	0.833841	0.79278	0.410744	1902	0.685381	0.812514	1	-0.0999137	-0.0410609	0.386429
Rv1794	Rv1794	conserved hypotheticals	0.323221	0.337035	0.543312	0.603788	0.410744	2252	0.331655	0.574722	1	0.0138142	0.0604758	0.386429
Rv1733c	Rv1733c	cell wall and cell processes	2.29434	2.35414	2.42299	2.6167	0.41343	2251	2.29473	2.5236	1	0.0598043	0.193719	0.383598
Rv2136c	Rv2136c	cell wall and cell processes	0.670939	0.612039	0.726619	0.684481	0.41343	1903	0.618635	0.704734	1	-0.0589005	-0.0421375	0.383598
Rv1094	desA2	lipid metabolism	0.492276	0.536805	0.643437	0.737533	0.41343	2251	0.514573	0.692309	1	0.0445296	0.0940956	0.383598
Rv2352c	PPE38	PE/PPE	0.340117	0.305141	0.33453	0.321719	0.41343	1903	0.323524	0.327876	1	-0.0349756	-0.0128105	0.383598
Rv3614c	espD	cell wall and cell processes	1.57982	1.93086	1.88301	2.01123	0.416128	2250	1.77103	1.9496	1	0.351039	0.128227	0.380773
Rv2563	Rv2563	cell wall and cell processes	0.670198	0.754664	0.92837	1.24989	0.416128	2250	0.696905	1.09536	1	0.0844661	0.321517	0.380773
Rv0167	yrbE1A	virulence, detoxification, adaptation	0.414767	0.401297	0.460534	0.559538	0.416128	2250	0.404973	0.511955	1	-0.0134692	0.0990041	0.380773
Rv2687c	Rv2687c	cell wall and cell processes	0.341549	0.404885	0.39915	0.455274	0.416128	2250	0.375115	0.4283	1	0.0633361	0.0561232	0.380773
Rv2931-s1	Rv2931.s1	lipid metabolism	0.803532	0.706106	1.09759	0.964008	0.418835	1905	0.733635	1.02821	1	-0.0974258	-0.13358	0.377957
Rv2881c	cdsA	lipid metabolism	0.769016	0.729221	0.962985	0.903878	0.418835	1905	0.752517	0.932286	1	-0.0397946	-0.0591067	0.377957
Rv0556	Rv0556	cell wall and cell processes	0.755755	0.697641	0.972261	0.911754	0.418835	1905	0.728964	0.940835	1	-0.0581142	-0.0605071	0.377957
Rv0790c	Rv0790c	conserved hypotheticals	0.472286	0.310795	0.719001	0.755576	0.418835	1905	0.382728	0.737997	1	-0.161492	0.0365743	0.377957
Rv3539	PPE63	PE/PPE	0.801199	0.738779	1.11375	0.950444	0.421553	1906	0.761441	1.02893	1	-0.0624199	-0.163304	0.375148
Rv0102	Rv0102	cell wall and cell processes	0.866743	0.816237	0.942995	0.877024	0.421553	1906	0.823685	0.908731	1	-0.0505055	-0.0659711	0.375148
Rv3895c	eccB2	cell wall and cell processes	0.707169	0.400167	0.911489	0.979645	0.421553	1906	0.588292	0.946888	1	-0.307002	0.0681558	0.375148
Rv3783	rfbD	cell wall and cell processes	0.472097	0.456991	0.550367	0.51048	0.421553	1906	0.465234	0.529651	1	-0.0151065	-0.0398874	0.375148
Rv2941	fadD28	lipid metabolism	0.38498	0.296219	0.649797	0.600773	0.421553	1906	0.330945	0.624335	1	-0.088761	-0.049024	0.375148
Rv2060	Rv2060	cell wall and cell processes	0.325656	0.331418	0.360281	0.401146	0.421553	2248	0.329858	0.381506	1	0.00576249	0.0408648	0.375148
Rv3811	Rv3811	conserved hypotheticals	1.09472	0.928242	1.34379	1.24586	0.424281	1907	1.02546	1.29293	1	-0.16648	-0.0979291	0.372346
Rv3023c	Rv3023c	insertion seqs and phages	0.850359	0.890004	1.05713	1.30836	0.424281	2247	0.861468	1.18761	1	0.0396457	0.251233	0.372346
Rv1539	lspA	cell wall and cell processes	0.819968	0.676941	1.01434	0.921066	0.424281	1907	0.734476	0.965898	1	-0.143027	-0.0932794	0.372346
Rv1181-s2	Rv1181.s2	lipid metabolism	1.41826	1.2734	1.7329	1.71132	0.42702	1908	1.40002	1.72169	1	-0.144851	-0.0215841	0.369552
Rv1067c	PE_PGRS19	PE/PPE	0.469431	0.324501	0.98933	0.790592	0.42702	1908	0.399358	0.88611	1	-0.14493	-0.198737	0.369552
Rv3743c	ctpJ	cell wall and cell processes	0.446411	0.421713	0.742904	0.61867	0.42702	1908	0.427344	0.67838	1	-0.0246981	-0.124234	0.369552
Rv1735a	Rv1735a	cell wall and cell processes	0.544009	0.499011	0.595019	0.558564	0.42702	1908	0.521099	0.576085	1	-0.0449977	-0.0364551	0.369552
Rv1252c	lprE	cell wall and cell processes	0.712119	0.82442	1.01073	1.15601	0.429768	2245	0.755433	1.08618	1	0.112301	0.145275	0.366765
Rv3166c	Rv3166c	conserved hypotheticals	0.391752	0.492251	0.715795	0.810361	0.429768	2245	0.430811	0.764911	1	0.100499	0.0945667	0.366765
Rv3714c	Rv3714c	conserved hypotheticals	0.39022	0.337324	0.431383	0.380849	0.429768	1909	0.361795	0.405136	1	-0.0528955	-0.0505335	0.366765
Rv0422c	thiD	intermediary metabolism and respiration	1.46394	1.28241	1.59825	1.53405	0.432527	1910	1.39016	1.5649	1	-0.181534	-0.0642024	0.363986
Rv3864	espE	cell wall and cell processes	0.638223	0.568537	0.839051	0.752143	0.432527	1910	0.587082	0.793913	1	-0.069686	-0.0869072	0.363986
Rv2819c	Rv2819c	conserved hypotheticals	0.331644	0.438582	0.628719	0.846931	0.432527	2244	0.364171	0.742054	1	0.106938	0.218212	0.363986
Rv1271c	Rv1271c	cell wall and cell processes	0.395564	0.410632	0.479917	0.473723	0.432527	2244	0.401334	0.4767	1	0.0150679	-0.00619413	0.363986
Rv1913	Rv1913	conserved hypotheticals	1.21445	0.818403	1.28193	1.14206	0.435297	1911	1.0912	1.20929	1	-0.396051	-0.139869	0.361215
Rv1971	mce3F	virulence, detoxification, adaptation	0.47408	0.496366	0.57377	0.717393	0.435297	2243	0.487456	0.648365	1	0.0222857	0.143622	0.361215
Rv0552	Rv0552	conserved hypotheticals	0.258569	0.333465	0.422012	0.449347	0.435297	2243	0.302684	0.436209	1	0.074896	0.0273352	0.361215
Rv1084	Rv1084	conserved hypotheticals	1.23688	1.23966	1.45579	1.58358	0.438076	2242	1.23966	1.52216	1	0.00278713	0.127791	0.35845
Rv1800	PPE28	PE/PPE	0.860838	0.782064	1.00614	0.93318	0.438076	1912	0.827564	0.968247	1	-0.0787735	-0.0729634	0.35845
Rv1362c	Rv1362c	cell wall and cell processes	0.422429	0.413204	0.498759	0.607388	0.438076	2242	0.420681	0.555179	1	-0.00922553	0.108629	0.35845
Rv1325c_US	Rv1325c_US	PE/PPE	0.444747	0.406506	0.516855	0.446347	0.438076	1912	0.426654	0.480235	1	-0.0382414	-0.070508	0.35845
Rv2184c	Rv2184c	conserved hypotheticals	0.648944	0.487589	0.854922	0.813796	0.440866	1913	0.583612	0.833562	1	-0.161355	-0.0411256	0.355694
Rv0541c	Rv0541c	cell wall and cell processes	0.717687	0.630344	0.743523	0.747614	0.440866	1913	0.672425	0.745648	1	-0.0873432	0.0040907	0.355694
Rv2871	vapB43	virulence, detoxification, adaptation	0.489568	0.416171	0.597475	0.470197	0.440866	1913	0.457607	0.531369	1	-0.0733967	-0.127278	0.355694
Rv1239c	corA	cell wall and cell processes	1.32333	1.2796	1.67074	1.53858	0.443665	1914	1.30166	1.6021	1	-0.0437299	-0.132166	0.352944
Rv2416c	eis	virulence, detoxification, adaptation	1.01717	1.15137	1.1867	1.3584	0.443665	2240	1.08007	1.27588	1	0.134207	0.171698	0.352944
Rv1557	mmpL6	cell wall and cell processes	0.422134	0.486815	0.646073	0.704861	0.443665	2240	0.454331	0.676607	1	0.0646808	0.058788	0.352944
Rv1427c	fadD12	lipid metabolism	0.57974	0.671787	1.14049	0.949374	0.446475	1915	0.64599	1.04123	1	0.0920463	-0.191121	0.350202
Rv0527	ccdA	intermediary metabolism and respiration	0.671883	0.650596	0.747853	0.685914	0.446475	1915	0.655154	0.715683	1	-0.0212875	-0.0619396	0.350202
Rv1614	lgt	cell wall and cell processes	0.377734	0.438842	0.731617	0.598523	0.446475	1915	0.395157	0.662491	1	0.0611083	-0.133094	0.350202
Rv1234	Rv1234	cell wall and cell processes	1.0321	1.06522	1.23508	1.32408	0.449295	2238	1.05076	1.28131	1	0.0331215	0.0890039	0.347468
Rv1151c	Rv1151c	regulatory proteins	0.380478	0.498464	0.693845	0.716519	0.449295	2238	0.482647	0.705622	1	0.117986	0.022674	0.347468
Rv1551	plsB1	lipid metabolism	0.508144	0.43714	0.742215	0.638291	0.449295	1916	0.472656	0.688239	1	-0.0710032	-0.103924	0.347468
Rv2389c	rpfD	cell wall and cell processes	0.377544	0.316008	0.382909	0.41503	0.449295	1916	0.346296	0.399592	1	-0.061536	0.0321213	0.347468
Rv2576c	Rv2576c	cell wall and cell processes	0.810119	0.698384	1.0706	0.94013	0.452125	1917	0.770825	1.00284	1	-0.111734	-0.130471	0.344741
Rv0901	Rv0901	cell wall and cell processes	0.335353	0.282601	0.708827	0.539755	0.452125	1917	0.317048	0.621014	1	-0.0527515	-0.169073	0.344741
Rv2396	PE_PGRS41	PE/PPE	1.21203	1.42927	1.85029	2.1466	0.454966	2236	1.29257	2.00419	1	0.217245	0.296316	0.342021
Rv2051c	ppm1	cell wall and cell processes	0.447531	0.415414	0.5883	0.60879	0.454966	1918	0.42623	0.598942	1	-0.0321167	0.0204906	0.342021
Rv2208	cobS	intermediary metabolism and respiration	0.537552	0.50692	0.608398	0.602091	0.454966	1918	0.525682	0.605122	1	-0.0306327	-0.00630701	0.342021
Rv2086	Rv2086	insertion seqs and phages	0.417174	0.351043	0.572907	0.497517	0.454966	1918	0.39847	0.533751	1	-0.0661318	-0.0753896	0.342021
Rv3314c	deoA	intermediary metabolism and respiration	0.301631	0.418776	0.538984	0.510968	0.454966	2236	0.341854	0.524433	1	0.117145	-0.0280168	0.342021
Rv3531c	Rv3531c	conserved hypotheticals	0.350663	0.278328	0.493469	0.454583	0.454966	1918	0.335242	0.473272	1	-0.072335	-0.0388866	0.342021
Rv1314c	Rv1314c	conserved hypotheticals	1.28519	1.36386	1.72997	1.54574	0.457816	1919	1.3412	1.63429	1	0.0786706	-0.184223	0.339309
Rv1136	Rv1136	lipid metabolism	0.341473	0.507191	0.693081	0.70556	0.457816	2235	0.413591	0.699562	1	0.165718	0.0124787	0.339309
Rv3685c	cyp137	intermediary metabolism and respiration	0.559138	0.409824	0.665688	0.744289	0.457816	1919	0.455273	0.706512	1	-0.149314	0.0786018	0.339309
Rv3060c	Rv3060c	regulatory proteins	0.332198	0.198651	0.586947	0.492764	0.457816	1919	0.294019	0.53803	1	-0.133547	-0.0941835	0.339309
Rv0677c	mmpS5	cell wall and cell processes	0.74924	0.532978	1.06516	0.943299	0.460676	1920	0.630454	1.00187	1	-0.216262	-0.121862	0.336605
Rv1368	lprF	cell wall and cell processes	0.495582	0.668593	0.883487	0.945743	0.460676	2234	0.615487	0.915821	1	0.173011	0.0622558	0.336605
Rv3064c	Rv3064c	cell wall and cell processes	0.460408	0.438754	0.548046	0.586178	0.460676	2234	0.448204	0.567851	1	-0.0216544	0.0381321	0.336605
Rv3526	kshA	intermediary metabolism and respiration	1.24595	1.09636	1.4039	1.31676	0.463546	1921	1.10925	1.35864	1	-0.149592	-0.0871309	0.333907
Rv1445c	devB	intermediary metabolism and respiration	0.810229	0.988318	1.15548	1.33774	0.463546	2233	0.868827	1.25014	1	0.178089	0.182263	0.333907
Rv1363c	Rv1363c	cell wall and cell processes	0.405568	0.601632	0.996315	1.02672	0.463546	2233	0.573835	1.01211	1	0.196064	0.0304017	0.333907
Rv3377c	Rv3377c	intermediary metabolism and respiration	0.956232	0.845868	1.09678	1.04118	0.466426	1922	0.93124	1.0679	1	-0.110364	-0.055603	0.331217
Rv0347	Rv0347	cell wall and cell processes	0.673637	0.436992	1.24074	0.996932	0.466426	1922	0.512528	1.11411	1	-0.236644	-0.243808	0.331217
Rv1435c	Rv1435c	cell wall and cell processes	0.536208	0.508585	0.655036	0.902	0.466426	2232	0.508585	0.783304	1	-0.0276226	0.246964	0.331217
Rv3272	Rv3272	conserved hypotheticals	0.414542	0.486426	0.721547	0.794652	0.466426	2232	0.447836	0.759516	1	0.0718841	0.0731048	0.331217
Rv1999c	Rv1999c	cell wall and cell processes	0.364841	0.429266	0.46687	0.463623	0.466426	2232	0.399745	0.465183	1	0.0644252	-0.00324621	0.331217
Rv0174	mce1F	virulence, detoxification, adaptation	0.51581	0.561989	0.77171	0.829247	0.469316	2231	0.545957	0.801593	1	0.0461794	0.0575374	0.328535
Rv0344c	lpqJ	cell wall and cell processes	1.36852	1.46925	1.6166	1.80143	0.472216	2230	1.38306	1.7126	1	0.10073	0.184836	0.32586
Rv3140	fadE23	lipid metabolism	0.988381	1.01401	1.32035	1.47577	0.472216	2230	1.00023	1.40107	1	0.025626	0.155423	0.32586
Rv1227c	Rv1227c	cell wall and cell processes	0.330035	0.34674	0.393473	0.49033	0.472216	2230	0.344068	0.443779	1	0.0167048	0.0968569	0.32586
Rv1091	PE_PGRS22	PE/PPE	0.92786	0.881546	1.23505	1.21128	0.475125	1925	0.917395	1.2227	1	-0.0463144	-0.0237658	0.323192
Rv0827c	kmtR	regulatory proteins	0.603596	0.521077	0.681765	0.694695	0.475125	1925	0.574124	0.68848	1	-0.0825185	0.0129305	0.323192
Rv1622c	cydB	intermediary metabolism and respiration	0.590454	0.561616	0.630411	0.594688	0.475125	1925	0.58029	0.611857	1	-0.0288377	-0.0357232	0.323192
Rv1358	Rv1358	regulatory proteins	0.771687	0.870022	1.03942	1.04337	0.478045	2228	0.824024	1.04147	1	0.0983349	0.0039496	0.320531
Rv3632	Rv3632	cell wall and cell processes	0.795275	0.810047	0.936998	0.980075	0.478045	2228	0.806825	0.959372	1	0.0147719	0.043077	0.320531
Rv3630	Rv3630	cell wall and cell processes	0.690974	0.551828	0.88716	0.921257	0.478045	1926	0.622386	0.904869	1	-0.139145	0.0340976	0.320531
Rv1153c	omt	lipid metabolism	0.398924	0.432857	0.58533	0.803256	0.478045	2228	0.422033	0.698517	1	0.033933	0.217926	0.320531
Rv2098c	PE_PGRS36	PE/PPE	2.64627	3.292	2.88749	3.08	0.480974	2227	3.09558	2.98748	1	0.645725	0.192508	0.317878
Rv2492	Rv2492	conserved hypotheticals	0.327518	0.336031	0.501933	0.596448	0.480974	2227	0.331122	0.551022	1	0.00851279	0.0945153	0.317878
Rv0101-s4	Rv0101.s4	lipid metabolism	1.11928	0.979102	1.29138	1.2544	0.483913	1928	1.07041	1.27218	1	-0.140178	-0.0369813	0.315233
Rv1998c	Rv1998c	conserved hypotheticals	0.493956	0.686893	1.05159	0.939103	0.483913	2226	0.567736	0.993166	1	0.192937	-0.112486	0.315233
Rv2345	Rv2345	cell wall and cell processes	1.86011	2.03562	2.0474	2.14567	0.486862	2225	1.92223	2.09844	1	0.175512	0.0982697	0.312594
Rv0425c-s1	Rv0425c.s1	cell wall and cell processes	1.12561	1.16956	1.62915	1.43558	0.486862	1929	1.14562	1.52862	1	0.0439474	-0.193568	0.312594
Rv3821	Rv3821	cell wall and cell processes	0.840157	0.861326	0.890538	1.03578	0.486862	2225	0.856816	0.965974	1	0.021169	0.145241	0.312594
Rv2120c	Rv2120c	cell wall and cell processes	0.506902	0.482029	0.568235	0.541525	0.486862	1929	0.493504	0.554362	1	-0.024873	-0.0267094	0.312594
Rv0866	moaE2	intermediary metabolism and respiration	0.331819	0.289788	0.452494	0.41145	0.486862	1929	0.314493	0.431177	1	-0.042032	-0.0410442	0.312594
Rv1290c	Rv1290c	conserved hypotheticals	0.447122	0.487606	0.768133	0.764705	0.48982	2224	0.467937	0.766353	1	0.0404841	-0.00342795	0.309963
Rv3624c	hpt	intermediary metabolism and respiration	1.00771	0.76058	1.25517	1.30286	0.492788	1931	0.911361	1.27994	1	-0.247126	0.0476912	0.30734
Rv2131c	cysQ	intermediary metabolism and respiration	0.784533	0.96018	0.948948	1.11802	0.492788	2223	0.863063	1.03676	1	0.175647	0.169068	0.30734
Rv0290	eccD3	cell wall and cell processes	0.859046	0.807724	0.975726	0.943948	0.492788	1931	0.819936	0.959221	1	-0.0513227	-0.031778	0.30734
Rv3848	Rv3848	cell wall and cell processes	0.670961	0.740028	1.05653	1.04121	0.492788	2223	0.698253	1.04857	1	0.069067	-0.0153189	0.30734
Rv0758	phoR	regulatory proteins	0.658073	0.693447	0.698939	0.788654	0.492788	2223	0.68246	0.745535	1	0.0353743	0.0897152	0.30734
Rv1728c	Rv1728c	conserved hypotheticals	0.452211	0.34644	0.690287	0.713717	0.492788	1931	0.435725	0.702456	1	-0.105771	0.0234297	0.30734
Rv1664	pks9	lipid metabolism	1.75274	1.63281	1.96855	1.80688	0.495766	1932	1.67509	1.88458	1	-0.119931	-0.161671	0.304723
Rv2203	Rv2203	cell wall and cell processes	1.04422	1.01202	1.25258	1.39135	0.495766	2222	1.01202	1.32466	1	-0.0322054	0.138768	0.304723
Rv2732c	Rv2732c	cell wall and cell processes	1.11837	1.07068	1.306	1.27727	0.498753	1933	1.10761	1.29108	1	-0.0476911	-0.0287258	0.302114
Rv3144c	PPE52	PE/PPE	0.64787	0.690097	1.10413	1.12178	0.498753	2221	0.68939	1.1133	1	0.0422275	0.0176566	0.302114
Rv1337	Rv1337	cell wall and cell processes	0.869927	0.880937	1.02145	1.07418	0.498753	2221	0.880937	1.04884	1	0.0110092	0.0527247	0.302114
Rv3343c-s4	Rv3343c.s4	PE/PPE	0.470046	0.512371	0.639496	0.726394	0.498753	2221	0.487578	0.684629	1	0.0423254	0.0868971	0.302114
Rv1326c	glgB	intermediary metabolism and respiration	1.8351	1.65783	2.06805	1.96311	0.50175	1934	1.70682	2.01354	1	-0.177271	-0.10494	0.299513
Rv0853c	pdc	intermediary metabolism and respiration	1.37701	1.34648	1.56242	1.51165	0.50175	1934	1.36147	1.53605	1	-0.0305304	-0.05077	0.299513
Rv2582	ppiB	information pathways	0.87273	0.872218	1.10699	1.20417	0.50175	2220	0.872218	1.15746	1	-0.000511852	0.0971787	0.299513
Rv2996c	serA1	intermediary metabolism and respiration	0.342682	0.425481	0.605683	0.64746	0.50175	2220	0.379709	0.627381	1	0.082799	0.0417764	0.299513
Rv2773c	dapB	intermediary metabolism and respiration	0.413655	0.283566	0.655279	0.682488	0.50175	2220	0.372381	0.669411	1	-0.130089	0.0272093	0.299513
Rv0083	Rv0083	intermediary metabolism and respiration	0.393201	0.355261	0.488624	0.445985	0.50175	1934	0.362444	0.466478	1	-0.0379395	-0.0426391	0.299513
Rv3327	Rv3327	insertion seqs and phages	1.19242	1.25038	1.42822	1.65398	0.504756	2219	1.2119	1.54547	1	0.0579628	0.225761	0.296918
Rv2729c	Rv2729c	cell wall and cell processes	0.533886	0.476908	0.698478	0.712514	0.504756	1935	0.523853	0.705768	1	-0.0569783	0.0140351	0.296918
Rv2990c	Rv2990c	conserved hypotheticals	0.369887	0.403427	0.492092	0.502407	0.504756	2219	0.384341	0.497449	1	0.0335392	0.0103152	0.296918
Rv0392c	ndhA	intermediary metabolism and respiration	1.5865	1.64588	1.73802	1.86451	0.507772	2218	1.63958	1.80372	1	0.0593809	0.126486	0.294331
Rv2316	uspA	cell wall and cell processes	0.80267	0.823843	0.860121	0.910418	0.507772	2218	0.811599	0.886244	1	0.0211732	0.0502975	0.294331
Rv2001	Rv2001	conserved hypotheticals	0.623423	0.406824	0.975207	0.774333	0.507772	1936	0.446927	0.870877	1	-0.216599	-0.200874	0.294331
Rv2801c	mazF9	virulence, detoxification, adaptation	0.584358	0.492062	0.682493	0.637152	0.507772	1936	0.546989	0.658944	1	-0.0922965	-0.0453404	0.294331
Rv1360	Rv1360	intermediary metabolism and respiration	1.11874	1.2841	1.46125	1.58348	0.510797	2217	1.25793	1.52474	1	0.165357	0.122228	0.291752
Rv1072	Rv1072	cell wall and cell processes	0.937225	0.964792	1.06412	1.13885	0.510797	2217	0.961912	1.10294	1	0.0275668	0.07473	0.291752
Rv0905	echA6	lipid metabolism	0.699367	0.790048	0.958864	0.976448	0.510797	2217	0.752153	0.967997	1	0.0906806	0.0175845	0.291752
Rv2672	Rv2672	intermediary metabolism and respiration	0.335476	0.284954	0.693641	0.576878	0.510797	1937	0.305715	0.632996	1	-0.0505218	-0.116763	0.291752
Rv1707	Rv1707	cell wall and cell processes	0.471329	0.417363	0.564861	0.566041	0.510797	1937	0.460852	0.565474	1	-0.0539662	0.00118055	0.291752
Rv0583c	lpqN	cell wall and cell processes	2.81054	2.8909	2.89003	3.01634	0.513832	2216	2.87571	2.95563	1	0.080353	0.126311	0.289179
Rv3885c-m1	Rv3885c.m1	cell wall and cell processes	1.09031	0.989076	1.19913	1.19369	0.513832	1938	1.01969	1.1963	1	-0.10123	-0.00544396	0.289179
Rv1677	dsbF	cell wall and cell processes	0.846887	0.780065	1.00083	0.894476	0.513832	1938	0.796077	0.945593	1	-0.0668216	-0.106357	0.289179
Rv1485	hemZ	intermediary metabolism and respiration	0.457999	0.533988	0.670803	0.811107	0.513832	2216	0.484097	0.743674	1	0.0759889	0.140303	0.289179
Rv1006	Rv1006	conserved hypotheticals	0.322942	0.265551	0.471275	0.404736	0.513832	1938	0.295875	0.436716	1	-0.0573909	-0.0665395	0.289179
Rv1007c	metS	information pathways	0.94971	1.03385	1.22791	1.39013	0.516876	2215	1.00924	1.31217	1	0.0841367	0.162223	0.286614
Rv1972	Rv1972	cell wall and cell processes	0.741019	0.683061	0.871131	0.911752	0.516876	2215	0.725464	0.892229	1	-0.0579576	0.0406205	0.286614
Rv2025c	Rv2025c	cell wall and cell processes	0.394591	0.324645	0.464775	0.492759	0.516876	1939	0.346783	0.47931	1	-0.0699461	0.0279838	0.286614
Rv3435c	Rv3435c	cell wall and cell processes	1.09945	1.18895	1.29001	1.373	0.519929	2214	1.1626	1.33311	1	0.0895011	0.0829893	0.284056
Rv0621	Rv0621	cell wall and cell processes	1.07106	1.02748	1.41903	1.29404	0.519929	1940	1.03627	1.35411	1	-0.0435813	-0.12499	0.284056
Rv3566c	nat	intermediary metabolism and respiration	0.654713	0.737728	1.02895	1.18144	0.519929	2214	0.663853	1.10815	1	0.0830154	0.152491	0.284056
Rv1639c	Rv1639c	cell wall and cell processes	0.354741	0.362522	0.705604	0.541026	0.519929	1940	0.360361	0.620125	1	0.00778156	-0.164578	0.284056
Rv1047	Rv1047	insertion seqs and phages	1.15865	1.35195	1.41201	1.59654	0.522991	2213	1.26326	1.50785	1	0.193294	0.184533	0.281506
Rv0890c	Rv0890c	regulatory proteins	0.974828	1.01522	1.25185	1.47309	0.522991	2213	1.00832	1.36676	1	0.0403958	0.221235	0.281506
Rv2468c	Rv2468c	conserved hypotheticals	0.681772	0.353934	1.11834	1.05746	0.522991	1941	0.447231	1.08672	1	-0.327838	-0.0608853	0.281506
Rv1923	lipD	intermediary metabolism and respiration	1.45832	1.39449	1.64485	1.86121	0.526063	2212	1.41198	1.75722	1	-0.063826	0.216354	0.278962
Rv2051c-sA	Rv2051c.sA	cell wall and cell processes	0.542742	0.5028	0.75924	0.727207	0.526063	1942	0.522708	0.742602	1	-0.0399422	-0.0320328	0.278962
Rv0047c	Rv0047c	conserved hypotheticals	0.396157	0.348362	0.815304	0.565404	0.526063	1942	0.382754	0.685511	1	-0.0477948	-0.2499	0.278962
Rv2145c	wag31	cell wall and cell processes	0.725509	0.813758	0.910848	0.978336	0.529144	2211	0.794745	0.9459	1	0.0882496	0.0674887	0.276426
Rv1739c	Rv1739c	cell wall and cell processes	0.5421	0.516972	0.617049	0.5864	0.529144	1943	0.523162	0.60113	1	-0.0251281	-0.0306492	0.276426
Rv0433	Rv0433	conserved hypotheticals	0.43637	0.494007	0.601024	0.641287	0.529144	2211	0.453989	0.621936	1	0.0576377	0.0402624	0.276426
Rv3157	nuoM	intermediary metabolism and respiration	1.1492	1.06108	1.2282	1.32974	0.532234	1944	1.11288	1.28094	1	-0.0881243	0.10154	0.273897
Rv3124	moaR1	regulatory proteins	0.496833	0.492526	0.728741	0.619512	0.532234	1944	0.496264	0.67201	1	-0.00430626	-0.109229	0.273897
Rv2462c-m1	Rv2462c.m1	cell wall and cell processes	0.366062	0.375337	0.460028	0.425248	0.532234	1944	0.367779	0.441964	1	0.00927511	-0.03478	0.273897
Rv0959A	vapB9	virulence, detoxification, adaptation	0.324628	0.372683	0.352372	0.393975	0.532234	2210	0.367288	0.37398	1	0.0480551	0.041603	0.273897
Rv2048c-s1	Rv2048c.s1	lipid metabolism	1.29864	1.38644	1.58818	1.6118	0.535333	2209	1.36666	1.60044	1	0.0877987	0.0236187	0.271376
Rv3885c-m2	Rv3885c.m2	cell wall and cell processes	1.42982	1.33147	1.56196	1.51993	0.535333	1945	1.39224	1.54013	1	-0.0983541	-0.0420308	0.271376
Rv1217c	Rv1217c	cell wall and cell processes	0.842113	0.897308	0.996348	1.20183	0.535333	2209	0.871659	1.10307	1	0.0551949	0.205485	0.271376
Rv3148	nuoD	intermediary metabolism and respiration	0.50557	0.533682	0.717465	0.790529	0.535333	2209	0.521335	0.755413	1	0.0281122	0.0730637	0.271376
Rv1973	Rv1973	cell wall and cell processes	1.10901	0.988584	1.42656	1.36189	0.538441	1946	1.03502	1.39297	1	-0.120426	-0.0646789	0.268862
Rv0303	Rv0303	intermediary metabolism and respiration	0.722587	0.695562	1.15451	1.01662	0.538441	1946	0.705424	1.0829	1	-0.0270245	-0.137893	0.268862
Rv1311	atpC	intermediary metabolism and respiration	0.772495	0.716292	1.05504	0.875759	0.538441	1946	0.743276	0.961927	1	-0.056203	-0.179285	0.268862
Rv2161c	Rv2161c	intermediary metabolism and respiration	0.401087	0.427999	0.615591	0.539567	0.538441	1946	0.426884	0.576106	1	0.0269123	-0.0760241	0.268862
Rv1419	Rv1419	conserved hypotheticals	1.04659	0.883055	1.23946	1.22265	0.541559	1947	0.964994	1.23073	1	-0.163536	-0.0168064	0.266354
Rv2325c	Rv2325c	conserved hypotheticals	0.891324	0.901302	0.980957	1.03499	0.541559	2207	0.893801	1.00902	1	0.00997852	0.0540344	0.266354
Rv0606	Rv0606	insertion seqs and phages	0.594203	0.524532	0.795903	0.69322	0.541559	1947	0.527738	0.742572	1	-0.0696717	-0.102683	0.266354
Rv1737c	narK2	cell wall and cell processes	0.640718	0.600923	0.710054	0.677117	0.541559	1947	0.617567	0.692948	1	-0.0397956	-0.0329368	0.266354
Rv0724	sppA	cell wall and cell processes	0.415276	0.41221	0.548665	0.64266	0.541559	2207	0.41221	0.597484	1	-0.00306635	0.0939945	0.266354
Rv3525c	Rv3525c	intermediary metabolism and respiration	1.0825	1.09379	1.28421	1.42936	0.544685	2206	1.08633	1.3596	1	0.0112859	0.145155	0.263855
Rv3270	ctpC	cell wall and cell processes	0.837443	0.813469	1.0971	1.02109	0.544685	1948	0.826755	1.05762	1	-0.0239744	-0.0760086	0.263855
Rv3307	deoD	intermediary metabolism and respiration	0.496978	0.486143	0.932738	0.806546	0.544685	1948	0.486143	0.867197	1	-0.010835	-0.126192	0.263855
Rv2468A	Rv2468A	conserved hypotheticals	0.503022	0.514706	0.783651	0.640505	0.544685	1948	0.510634	0.709304	1	0.0116832	-0.143146	0.263855
Rv0250c	Rv0250c	conserved hypotheticals	0.301783	0.385779	0.57391	0.587214	0.544685	2206	0.375398	0.58082	1	0.0839968	0.0133034	0.263855
Rv1837c	glcB	intermediary metabolism and respiration	0.504014	0.476289	0.571382	0.61756	0.544685	1948	0.485427	0.595366	1	-0.0277245	0.0461775	0.263855
Rv1289	Rv1289	conserved hypotheticals	0.331913	0.357978	0.528544	0.495591	0.544685	2206	0.346113	0.511429	1	0.0260651	-0.0329527	0.263855
Rv0013	trpG	intermediary metabolism and respiration	0.295832	0.3341	0.528402	0.589111	0.544685	2206	0.323929	0.559933	1	0.0382679	0.060709	0.263855
Rv1058	fadD14	lipid metabolism	1.2685	1.36263	1.55403	1.46452	0.54782	1949	1.31948	1.50754	1	0.0941301	-0.08951	0.261362
Rv0914c	Rv0914c	lipid metabolism	1.31176	1.24125	1.56107	1.48048	0.54782	1949	1.25007	1.51921	1	-0.0705101	-0.0805896	0.261362
Rv3282	Rv3282	conserved hypotheticals	1.29189	1.15937	1.46893	1.43042	0.54782	1949	1.21765	1.44893	1	-0.132516	-0.0385054	0.261362
Rv1926c	mpt63	cell wall and cell processes	0.774839	0.685237	0.87291	1.08159	0.54782	2205	0.765155	0.981292	1	-0.0896019	0.208675	0.261362
Rv0537c	Rv0537c	cell wall and cell processes	0.70901	0.689873	0.808322	0.973511	0.54782	2205	0.705703	0.894118	1	-0.0191378	0.165189	0.261362
Rv0538	Rv0538	cell wall and cell processes	3.27851	3.15143	3.21517	3.11164	0.550962	1950	3.19975	3.1614	1	-0.12708	-0.103535	0.258878
Rv1553	frdB	intermediary metabolism and respiration	0.612754	0.628871	0.926771	0.882892	0.550964	2204	0.619086	0.903981	1	0.0161173	-0.0438789	0.258876
Rv1859	modC	cell wall and cell processes	0.463075	0.519755	0.613404	0.778706	0.550964	2204	0.478597	0.699258	1	0.0566807	0.165302	0.258876
Rv3669	Rv3669	cell wall and cell processes	0.508451	0.480938	0.739085	0.689353	0.550964	1950	0.502036	0.713255	1	-0.0275131	-0.0497325	0.258876
Rv2701c	suhB	intermediary metabolism and respiration	0.926622	0.739206	1.46265	1.23653	0.552448	1950.5	0.792597	1.34521	1	-0.187416	-0.226116	0.257709
Rv2995c	leuB	intermediary metabolism and respiration	0.856228	1.25078	1.20769	1.34424	0.554117	2203	1.151	1.27861	1	0.394547	0.136545	0.256398
Rv3289c	Rv3289c	cell wall and cell processes	1.0242	0.939563	1.15997	1.21712	0.554117	1951	0.96669	1.18965	1	-0.0846395	0.0571489	0.256398
Rv1895	Rv1895	intermediary metabolism and respiration	1.11392	0.938511	1.46672	1.34996	0.557279	1952	1.07809	1.40608	1	-0.175412	-0.11676	0.253927
Rv0903c	prrA	regulatory proteins	0.545855	0.508454	0.779377	0.626924	0.557279	1952	0.52672	0.700196	1	-0.0374016	-0.152452	0.253927
Rv2299c	htpG	virulence, detoxification, adaptation	0.414857	0.48491	0.561374	0.601102	0.557279	2202	0.470057	0.582008	1	0.0700533	0.0397279	0.253927
Rv0959	Rv0959	conserved hypotheticals	0.649506	0.610656	0.956865	0.802376	0.56045	1953	0.63644	0.876627	1	-0.0388499	-0.154489	0.251463
Rv1521	fadD25	lipid metabolism	0.834784	0.968789	1.24057	1.23577	0.56045	2201	0.900136	1.23808	1	0.134005	-0.00480487	0.251463
Rv2877c	Rv2877c	cell wall and cell processes	0.802683	0.836807	0.862588	0.917196	0.56045	2201	0.807404	0.890951	1	0.034124	0.0546082	0.251463
Rv0799c	Rv0799c	conserved hypotheticals	0.58241	0.573618	0.865136	1.00605	0.56045	2201	0.573618	0.938322	1	-0.00879208	0.140912	0.251463
Rv3604c	Rv3604c	cell wall and cell processes	0.523696	0.391118	0.859335	0.741926	0.56045	1953	0.442249	0.798355	1	-0.132578	-0.117409	0.251463
Rv3831	Rv3831	conserved hypotheticals	0.574656	0.60415	0.670524	0.734102	0.56045	2201	0.576569	0.703545	1	0.0294936	0.0635772	0.251463
Rv3727	Rv3727	intermediary metabolism and respiration	0.410577	0.407027	0.576527	0.576255	0.56045	2201	0.409424	0.576386	1	-0.00355011	-0.000272426	0.251463
Rv3504	fadE26	lipid metabolism	0.307719	0.322381	0.377314	0.374685	0.56045	2201	0.310215	0.375949	1	0.0146626	-0.00262922	0.251463
Rv2151c	ftsQ	cell wall and cell processes	0.567512	0.533676	0.938735	1.04706	0.563629	2200	0.565806	0.994999	1	-0.0338364	0.108329	0.249007
Rv2942-s2	Rv2942.s2	cell wall and cell processes	0.91563	0.783511	1.11373	1.10083	0.566817	1955	0.841618	1.10703	1	-0.132119	-0.0129014	0.246557
Rv3043c	ctaD	intermediary metabolism and respiration	0.889961	0.822697	0.930094	0.909789	0.566817	1955	0.860914	0.919548	1	-0.0672637	-0.0203048	0.246557
Rv0295c	Rv0295c	conserved hypotheticals	0.488811	0.362013	0.646878	0.661959	0.566817	1955	0.422185	0.654711	1	-0.126798	0.0150807	0.246557
Rv3347c-s3_US	Rv3347c.s3_US	PE/PPE	1.62647	1.70539	1.7734	1.89519	0.570013	2198	1.63543	1.83666	1	0.0789277	0.121793	0.244115
Rv1254	Rv1254	intermediary metabolism and respiration	0.879549	0.818179	0.983716	0.984414	0.570013	1956	0.845142	0.984078	1	-0.0613696	0.000697692	0.244115
Rv1901	cinA	virulence, detoxification, adaptation	0.636731	0.791203	0.866782	1.13516	0.570013	2198	0.675451	1.00617	1	0.154472	0.26838	0.244115
Rv0184	Rv0184	conserved hypotheticals	0.337925	0.403642	0.629937	0.587915	0.570013	1956	0.347223	0.608112	1	0.0657166	-0.0420223	0.244115
Rv0516c	Rv0516c	information pathways	0.35389	0.40002	0.48885	0.542749	0.570013	2198	0.386588	0.516844	1	0.0461306	0.0538986	0.244115
Rv1305	atpE	intermediary metabolism and respiration	0.379445	0.394482	0.446501	0.457671	0.570013	2198	0.388772	0.452302	1	0.0150363	0.0111701	0.244115
Rv3492c	Rv3492c	conserved hypotheticals	0.542135	0.657645	1.05832	1.04246	0.573218	2197	0.580495	1.05008	1	0.11551	-0.0158639	0.24168
Rv3362c	Rv3362c	conserved hypotheticals	0.512273	0.46714	0.813588	0.691153	0.573218	1957	0.46714	0.749998	1	-0.0451324	-0.122435	0.24168
Rv3498c	mce4B	virulence, detoxification, adaptation	0.408999	0.45291	0.580053	0.739217	0.573218	2197	0.428577	0.66272	1	0.0439108	0.159165	0.24168
Rv2379c-s3	Rv2379c.s3	lipid metabolism	0.513084	0.45271	0.602287	0.565582	0.573218	1957	0.480242	0.583223	1	-0.0603744	-0.0367053	0.24168
Rv0425c-s2	Rv0425c.s2	cell wall and cell processes	0.938107	0.841575	1.29488	1.11529	0.576432	1958	0.874688	1.2016	1	-0.0965317	-0.179591	0.239252
Rv0801	Rv0801	conserved hypotheticals	0.729987	0.769484	0.922254	1.07023	0.576432	2196	0.754675	0.999111	1	0.0394965	0.147978	0.239252
Rv3253c	Rv3253c	cell wall and cell processes	0.599856	0.69456	0.790524	0.807907	0.576432	2196	0.666381	0.799553	1	0.094704	0.0173834	0.239252
Rv0035	fadD34	lipid metabolism	0.63459	0.56336	0.750695	0.782081	0.576432	1958	0.59062	0.766996	1	-0.0712293	0.0313864	0.239252
Rv1610	Rv1610	cell wall and cell processes	0.89558	0.834391	1.19763	1.18103	0.579654	1959	0.886881	1.18901	1	-0.0611886	-0.016603	0.236831
Rv1081c	Rv1081c	cell wall and cell processes	0.618894	0.630009	0.961649	0.988051	0.579654	2195	0.630009	0.975362	1	0.0111147	0.0264017	0.236831
Rv0530A	Rv0530A	conserved hypotheticals	0.481755	0.526623	0.643769	0.670828	0.579654	2195	0.499766	0.657823	1	0.0448674	0.0270597	0.236831
Rv1171	Rv1171	conserved hypotheticals	0.45533	0.371883	0.601922	0.69302	0.579654	1959	0.398408	0.649236	1	-0.0834469	0.0910984	0.236831
Rv2192c	trpD	intermediary metabolism and respiration	1.70095	1.6185	2.03878	1.90874	0.582885	1960	1.68251	1.97124	1	-0.0824511	-0.130044	0.234417
Rv2093c	tatC	cell wall and cell processes	0.843314	0.900325	1.34189	1.41023	0.582885	2194	0.878026	1.37738	1	0.0570113	0.068343	0.234417
Rv3866	espG1	cell wall and cell processes	0.758856	0.700645	0.903088	0.935727	0.582885	1960	0.746772	0.92004	1	-0.0582108	0.0326389	0.234417
Rv2695-m2	Rv2695.m2	conserved hypotheticals	0.516618	0.505479	0.968617	0.742194	0.582885	1960	0.505479	0.851017	1	-0.0111389	-0.226423	0.234417
Rv3453	Rv3453	cell wall and cell processes	1.22831	1.18026	1.71384	1.58792	0.586123	1961	1.20527	1.64844	1	-0.0480472	-0.12592	0.232011
Rv1620c	cydC	intermediary metabolism and respiration	0.757505	0.732818	0.927208	0.872741	0.586123	1961	0.749316	0.898919	1	-0.0246865	-0.0544674	0.232011
Rv2047c	Rv2047c	conserved hypotheticals	1.01909	0.976483	1.23821	1.28875	0.589371	1962	0.988607	1.26446	1	-0.0426077	0.0505387	0.229611
Rv1431	Rv1431	cell wall and cell processes	0.663282	0.693876	0.84839	0.891984	0.589371	2192	0.67285	0.871032	1	0.0305941	0.043594	0.229611
Rv0492A	Rv0492A	conserved hypotheticals	0.423049	0.427253	0.522293	0.588501	0.589371	2192	0.424804	0.55668	1	0.00420443	0.0662085	0.229611
Rv1115	Rv1115	cell wall and cell processes	0.964957	1.09919	1.27712	1.37769	0.592626	2191	1.08216	1.32935	1	0.134232	0.100562	0.227219
Rv0312	Rv0312	conserved hypotheticals	0.905653	0.942676	1.16967	1.27364	0.592626	2191	0.936702	1.22367	1	0.037023	0.103972	0.227219
Rv2328	PE23	PE/PPE	0.680089	0.582592	0.890941	0.94309	0.592626	1963	0.605599	0.918026	1	-0.0974972	0.052149	0.227219
Rv2882c	frr	information pathways	0.364799	0.314195	0.600406	0.503165	0.592626	1963	0.325021	0.549901	1	-0.0506034	-0.0972412	0.227219
Rv3063	cstA	virulence, detoxification, adaptation	0.402708	0.357806	0.575771	0.520467	0.592626	1963	0.391697	0.547047	1	-0.044902	-0.0553048	0.227219
Rv0010c	Rv0010c	cell wall and cell processes	1.49505	1.40305	1.58466	1.55491	0.59589	1964	1.42671	1.56921	1	-0.0920024	-0.0297528	0.224834
Rv2446c	Rv2446c	cell wall and cell processes	0.65154	0.682212	0.862379	0.884662	0.59589	2190	0.672321	0.873952	1	0.0306712	0.022283	0.224834
Rv0641	rplA	information pathways	0.300238	0.352461	0.576831	0.60601	0.59589	2190	0.313458	0.591986	1	0.0522227	0.0291794	0.224834
Rv1199c	Rv1199c	insertion seqs and phages	1.02063	1.17752	1.29717	1.49703	0.599162	2189	1.14078	1.40097	1	0.156893	0.199855	0.222456
Rv3480c	Rv3480c	lipid metabolism	0.579244	0.292355	0.840812	0.870895	0.599162	1965	0.424907	0.856437	1	-0.286889	0.0300828	0.222456
Rv2997	Rv2997	intermediary metabolism and respiration	0.73688	0.681824	0.97149	0.881684	0.599162	1965	0.724382	0.924847	1	-0.0550559	-0.0898057	0.222456
Rv3747	Rv3747	conserved hypotheticals	0.498791	0.471101	0.723583	0.78533	0.599162	1965	0.497662	0.755653	1	-0.0276904	0.0617467	0.222456
Rv0932c	pstS2	cell wall and cell processes	0.323935	0.254678	0.550681	0.485286	0.599162	1965	0.270866	0.516716	1	-0.0692576	-0.0653956	0.222456
Rv2262c	Rv2262c	lipid metabolism	0.303442	0.32864	0.399604	0.384139	0.599162	2189	0.326489	0.391572	1	0.0251988	-0.0154645	0.222456
Rv1308	atpA	intermediary metabolism and respiration	1.10718	0.906667	1.36846	1.32348	0.60573	1967	1.00918	1.3451	1	-0.200513	-0.0449807	0.217721
Rv1346	mbtN	lipid metabolism	0.813424	0.782824	1.22907	1.11265	0.60573	1967	0.786583	1.16861	1	-0.0305997	-0.116422	0.217721
Rv0113	gmhA	cell wall and cell processes	0.478392	0.435151	0.635553	0.666127	0.60573	1967	0.448657	0.651432	1	-0.0432407	0.0305731	0.217721
Rv3182	Rv3182	conserved hypotheticals	0.378539	0.343089	0.639283	0.754052	0.60573	1967	0.350696	0.698892	1	-0.0354502	0.11477	0.217721
Rv0044c	Rv0044c	intermediary metabolism and respiration	0.974126	0.934486	1.19909	1.06005	0.609026	1968	0.953967	1.12688	1	-0.0396403	-0.139043	0.215364
Rv0187	Rv0187	intermediary metabolism and respiration	0.749546	0.816394	0.980468	1.00424	0.609026	2186	0.760572	0.992814	1	0.0668474	0.023771	0.215364
Rv0110	Rv0110	cell wall and cell processes	0.664008	0.648194	0.861279	0.815307	0.609026	1968	0.654004	0.837402	1	-0.0158138	-0.045972	0.215364
Rv1607	chaA	cell wall and cell processes	0.541538	0.476943	0.606289	0.692932	0.609026	1968	0.501538	0.651289	1	-0.0645952	0.0866426	0.215364
Rv3238c	Rv3238c	cell wall and cell processes	0.542602	0.485952	0.586241	0.548825	0.609026	1968	0.507055	0.566808	1	-0.0566493	-0.0374161	0.215364
Rv2862A	vapB23	virulence, detoxification, adaptation	0.349824	0.361143	0.340337	0.38429	0.609026	2186	0.350831	0.363165	1	0.0113188	0.0439534	0.215364
Rv3608c	folP1	intermediary metabolism and respiration	0.767636	0.638544	0.934398	0.814906	0.61233	1969	0.690026	0.872336	1	-0.129093	-0.119492	0.213015
Rv0588	yrbE2B	virulence, detoxification, adaptation	1.00204	1.04806	1.05025	1.1399	0.615642	2184	1.01546	1.09681	1	0.0460123	0.0896425	0.210672
Rv0770	Rv0770	intermediary metabolism and respiration	0.814201	0.910093	1.06757	1.28876	0.615642	2184	0.843558	1.18246	1	0.095892	0.221192	0.210672
Rv2459	Rv2459	cell wall and cell processes	0.796458	0.760812	0.929598	0.953026	0.615642	1970	0.786224	0.941766	1	-0.0356458	0.0234273	0.210672
Rv2397c	cysA1	cell wall and cell processes	0.485797	0.468745	0.793633	0.852935	0.615642	2184	0.468745	0.824433	1	-0.017052	0.0593017	0.210672
Rv0217c	lipW	intermediary metabolism and respiration	0.838612	0.896169	1.08006	1.19369	0.622289	2182	0.849281	1.13908	1	0.0575574	0.113626	0.206008
Rv2875	mpt70	cell wall and cell processes	0.776209	0.683746	0.836172	0.779619	0.622289	1972	0.737367	0.8068	1	-0.0924625	-0.0565522	0.206008
Rv2538c	aroB	intermediary metabolism and respiration	1.25835	1.06059	1.78698	1.59455	0.625624	1973	1.17818	1.68704	1	-0.197757	-0.192432	0.203686
Rv0112	gca	cell wall and cell processes	0.49461	0.404281	0.819651	0.691474	0.625624	1973	0.451143	0.753078	1	-0.090329	-0.128177	0.203686
Rv0755c	PPE12	PE/PPE	0.413562	0.412774	0.549058	0.599557	0.625624	2181	0.412774	0.575286	1	-0.000787703	0.0504993	0.203686
Rv0148	Rv0148	intermediary metabolism and respiration	0.369546	0.456885	0.479979	0.66186	0.625624	2181	0.383882	0.574444	1	0.0873397	0.181882	0.203686
Rv3279c	birA	intermediary metabolism and respiration	0.414127	0.39691	0.64322	0.62322	0.625624	1973	0.401185	0.632832	1	-0.0172165	-0.0199999	0.203686
Rv0922	Rv0922	insertion seqs and phages	0.557761	0.788831	1.14375	1.08554	0.628967	2180	0.676742	1.11352	1	0.23107	-0.0582127	0.201372
Rv2914c	pknI	regulatory proteins	0.740542	0.501596	0.921794	0.887192	0.628967	1974	0.582349	0.903823	1	-0.238946	-0.0346023	0.201372
Rv1759c_US	Rv1759c_US	PE/PPE	0.367473	0.364827	0.511548	0.452618	0.628967	1974	0.367383	0.480941	1	-0.00264569	-0.0589302	0.201372
Rv2815c	Rv2815c	insertion seqs and phages	0.755211	0.848198	0.880756	0.985391	0.632318	2179	0.79978	0.935101	1	0.0929873	0.104635	0.199064
Rv3502c	Rv3502c	intermediary metabolism and respiration	0.678836	0.616093	0.904873	0.882336	0.632318	1975	0.637565	0.893168	1	-0.0627429	-0.0225375	0.199064
Rv3680	Rv3680	cell wall and cell processes	0.442065	0.38388	0.690176	0.939314	0.632318	2179	0.417959	0.819574	1	-0.0581844	0.249138	0.199064
Rv0168	yrbE1B	virulence, detoxification, adaptation	0.403586	0.426036	0.449618	0.431077	0.632318	1975	0.418735	0.439988	1	0.0224501	-0.0185412	0.199064
Rv0072	Rv0072	cell wall and cell processes	1.639	1.70689	1.99023	1.8089	0.635676	1976	1.66413	1.89605	1	0.0678925	-0.181333	0.196764
Rv3005c	Rv3005c	conserved hypotheticals	1.56172	1.53632	1.74966	1.80396	0.639042	2177	1.55556	1.77786	1	-0.0253946	0.0542994	0.194471
Rv0339c	Rv0339c	regulatory proteins	1.24834	1.31212	1.60966	1.66248	0.639042	2177	1.29863	1.63709	1	0.0637754	0.052823	0.194471
Rv1651c	PE_PGRS30	PE/PPE	0.87324	0.845987	1.16458	1.37654	0.639042	2177	0.845987	1.27467	1	-0.027253	0.211961	0.194471
Rv2752c	Rv2752c	conserved hypotheticals	0.921187	0.889673	1.05762	1.23368	0.639042	2177	0.891327	1.14906	1	-0.031514	0.176067	0.194471
Rv0468	fadB2	lipid metabolism	0.508795	0.579097	0.858446	0.863825	0.639042	2177	0.526279	0.86124	1	0.070302	0.00537845	0.194471
Rv1070c	echA8	lipid metabolism	0.504147	0.468934	0.696505	0.712472	0.639042	2177	0.477755	0.704798	1	-0.035213	0.0159672	0.194471
Rv2700	Rv2700	cell wall and cell processes	1.41317	1.54978	1.6631	1.86668	0.642415	2176	1.52988	1.76884	1	0.136607	0.203571	0.192184
Rv1982A	vapB36	virulence, detoxification, adaptation	0.51548	0.507626	0.495222	0.5758	0.642415	2176	0.513364	0.537072	1	-0.00785341	0.0805783	0.192184
Rv2105	Rv2105	insertion seqs and phages	0.377753	0.425255	0.452143	0.51799	0.642415	2176	0.422787	0.486342	1	0.0475013	0.0658466	0.192184
Rv1206	fadD6	lipid metabolism	0.3485	0.347651	0.523777	0.451191	0.642415	1978	0.347651	0.486077	1	-0.000849069	-0.0725858	0.192184
Rv3748	Rv3748	conserved hypotheticals	0.34602	0.349422	0.562108	0.49776	0.642415	2176	0.348977	0.528687	1	0.00340183	-0.0643477	0.192184
Rv3587c	Rv3587c	cell wall and cell processes	0.622709	0.555793	0.899581	0.847325	0.645796	1979	0.575659	0.87244	1	-0.0669152	-0.0522553	0.189905
Rv2169c	Rv2169c	cell wall and cell processes	0.466997	0.462772	0.657924	0.67937	0.645796	2175	0.465791	0.669062	1	-0.00422419	0.0214465	0.189905
Rv0969	ctpV	cell wall and cell processes	0.416859	0.36045	0.600698	0.581035	0.645796	1979	0.415037	0.590486	1	-0.0564082	-0.0196629	0.189905
Rv3033	Rv3033	conserved hypotheticals	1.48391	1.6456	1.77187	1.82379	0.649183	2174	1.5855	1.79884	1	0.161687	0.051913	0.187633
Rv3723	Rv3723	cell wall and cell processes	1.06161	1.12045	1.40939	1.42564	0.649183	2174	1.09205	1.41783	1	0.0588351	0.0162449	0.187633
Rv3045	adhC	intermediary metabolism and respiration	1.06302	1.07841	1.45215	1.33344	0.649183	1980	1.06698	1.3905	1	0.0153882	-0.118705	0.187633
Rv3635	Rv3635	cell wall and cell processes	0.842994	0.739898	1.1865	1.08795	0.649183	1980	0.788072	1.13532	1	-0.103095	-0.0985493	0.187633
Rv0711	atsA	intermediary metabolism and respiration	0.652682	0.644369	0.800133	0.686246	0.649183	1980	0.649319	0.740982	1	-0.00831279	-0.113887	0.187633
Rv3869	eccB1	cell wall and cell processes	0.791539	0.730868	1.10703	0.917714	0.652579	1981	0.768868	1.0087	1	-0.0606708	-0.189313	0.185367
Rv1086	Rv1086	cell wall and cell processes	0.643491	0.673196	0.979982	0.848933	0.652579	1981	0.672938	0.911918	1	0.0297051	-0.131049	0.185367
Rv2436	rbsK	intermediary metabolism and respiration	0.752319	0.627254	0.821797	0.816477	0.652579	1981	0.687891	0.819034	1	-0.125065	-0.00531916	0.185367
Rv0601c	Rv0601c	regulatory proteins	0.481551	0.473182	0.886106	0.754006	0.652579	1981	0.480059	0.817496	1	-0.00836905	-0.1321	0.185367
Rv3313c	add	intermediary metabolism and respiration	0.980118	0.907746	1.10476	1.14213	0.655981	1982	0.959914	1.12417	1	-0.0723717	0.0373796	0.183109
Rv2946c-s2	Rv2946c.s2	lipid metabolism	0.810712	0.784392	1.18735	1.04913	0.655981	1982	0.8009	1.11556	1	-0.0263203	-0.13822	0.183109
Rv3910	Rv3910	cell wall and cell processes	0.693088	0.756274	0.894175	0.906928	0.655981	2172	0.723015	0.900799	1	0.063186	0.0127524	0.183109
Rv0064A	vapB1	virulence, detoxification, adaptation	0.625806	0.518147	0.594964	0.618518	0.655981	1982	0.591846	0.607197	1	-0.107659	0.0235539	0.183109
Rv1744c	Rv1744c	cell wall and cell processes	0.350217	0.319557	0.491531	0.431494	0.655981	1982	0.346361	0.460349	1	-0.0306599	-0.0600367	0.183109
Rv0671	lpqP	cell wall and cell processes	0.367144	0.300774	0.464171	0.502106	0.655981	1982	0.335474	0.483874	1	-0.06637	0.037935	0.183109
Rv1536	ileS	information pathways	1.67024	1.85233	1.93712	1.96902	0.65939	2171	1.74065	1.95369	1	0.182083	0.0318941	0.180857
Rv1400c	lipI	intermediary metabolism and respiration	0.538584	0.577609	0.85528	0.9164	0.65939	2171	0.562768	0.887024	1	0.0390254	0.0611198	0.180857
Rv2076c	Rv2076c	conserved hypotheticals	0.339548	0.314546	0.509428	0.396223	0.65939	1983	0.334295	0.450631	1	-0.0250026	-0.113204	0.180857
Rv1264	Rv1264	intermediary metabolism and respiration	1.00399	1.06207	1.24684	1.28876	0.662807	2170	1.05497	1.26861	1	0.0580785	0.0419206	0.178613
Rv2284	lipM	intermediary metabolism and respiration	0.561777	0.543002	0.763428	0.809239	0.662807	2170	0.553546	0.787222	1	-0.0187751	0.0458106	0.178613
Rv3338	Rv3338	conserved hypotheticals	0.613693	0.551537	0.743619	0.793087	0.662807	1984	0.594825	0.769312	1	-0.0621557	0.049468	0.178613
Rv0372c	Rv0372c	conserved hypotheticals	0.409683	0.434981	0.578515	0.688763	0.662807	2170	0.411862	0.635776	1	0.0252976	0.110248	0.178613
Rv3911	sigM	information pathways	0.383712	0.333461	0.52925	0.651389	0.662807	1984	0.371994	0.592686	1	-0.0502513	0.122139	0.178613
Rv0229c	Rv0229c	cell wall and cell processes	0.732959	0.703462	0.909648	1.00977	0.666231	1985	0.72208	0.961648	1	-0.0294978	0.100119	0.176375
Rv2680	Rv2680	conserved hypotheticals	0.419329	0.357575	0.79283	0.900688	0.666231	1985	0.392114	0.848849	1	-0.0617537	0.107858	0.176375
Rv2207-m2	Rv2207.m2	intermediary metabolism and respiration	0.8455	0.62807	1.11487	0.944619	0.666231	1985	0.672062	1.02645	1	-0.217429	-0.170252	0.176375
Rv2505c	fadD35	lipid metabolism	0.335731	0.425361	0.530692	0.608052	0.666231	2169	0.356719	0.570871	1	0.08963	0.0773592	0.176375
Rv1022	lpqU	cell wall and cell processes	0.769793	0.830364	0.962028	1.09813	0.669661	2168	0.782011	1.03272	1	0.0605709	0.1361	0.174145
Rv3393	iunH	intermediary metabolism and respiration	0.400862	0.46586	0.835117	0.836385	0.669661	2168	0.437591	0.835776	1	0.0649983	0.00126802	0.174145
Rv2435c-sA	Rv2435c.sA	intermediary metabolism and respiration	0.61545	0.618746	0.884032	0.914182	0.673099	1987	0.618746	0.899691	1	0.00329603	0.0301504	0.171921
Rv1283c	oppB	cell wall and cell processes	0.524359	0.624897	0.888967	0.928248	0.673099	2167	0.580291	0.909369	1	0.100538	0.0392805	0.171921
Rv2159c	Rv2159c	conserved hypotheticals	0.344457	0.365381	0.619668	0.722811	0.673099	2167	0.350565	0.673238	1	0.0209235	0.103143	0.171921
Rv2172c	Rv2172c	conserved hypotheticals	0.353443	0.399705	0.524501	0.538658	0.673099	2167	0.378854	0.531854	1	0.0462623	0.0141572	0.171921
Rv1361c-m1	Rv1361c.m1	PE/PPE	0.309223	0.363579	0.452564	0.422697	0.673099	2167	0.339005	0.437052	1	0.0543569	-0.0298672	0.171921
Rv0492c	Rv0492c	intermediary metabolism and respiration	1.32548	1.28125	1.5962	1.51611	0.676543	1988	1.30085	1.5546	1	-0.0442315	-0.0800872	0.169705
Rv1825	Rv1825	conserved hypotheticals	0.403161	0.416557	0.853208	0.97994	0.676543	2166	0.416557	0.91903	1	0.0133965	0.126731	0.169705
Rv0412c	Rv0412c	cell wall and cell processes	0.604358	0.631867	0.838903	0.823411	0.676543	2166	0.608936	0.830857	1	0.0275091	-0.0154924	0.169705
Rv2381c	mbtD	lipid metabolism	0.64309	0.582228	0.856495	0.886521	0.676543	1988	0.613892	0.87209	1	-0.0608628	0.0300257	0.169705
Rv3065	mmr	cell wall and cell processes	0.450016	0.423249	0.580043	0.644453	0.676543	1988	0.436795	0.613496	1	-0.0267664	0.0644094	0.169705
Rv0093c	Rv0093c	cell wall and cell processes	0.632102	0.671425	0.978044	0.879924	0.679994	1989	0.664294	0.927083	1	0.0393231	-0.0981199	0.167495
Rv3665c	dppB	cell wall and cell processes	0.612344	0.544142	0.657087	0.696083	0.679994	1989	0.5758	0.677341	1	-0.0682014	0.038996	0.167495
Rv0348	Rv0348	regulatory proteins	1.34824	1.22158	1.61193	1.52581	0.683452	1990	1.3396	1.5672	1	-0.126658	-0.0861165	0.165292
Rv1175c	fadH	lipid metabolism	0.543	0.57871	0.719594	0.778455	0.683452	2164	0.577662	0.750165	1	0.0357104	0.0588604	0.165292
Rv1591	Rv1591	cell wall and cell processes	0.582142	0.513406	0.878318	0.771839	0.683452	1990	0.539362	0.823015	1	-0.0687364	-0.106479	0.165292
Rv2791c	Rv2791c	insertion seqs and phages	0.465989	0.331964	0.664347	0.651984	0.683452	1990	0.445715	0.657926	1	-0.134025	-0.0123629	0.165292
Rv0306	Rv0306	intermediary metabolism and respiration	0.396406	0.395052	0.560377	0.496556	0.683452	1990	0.395816	0.52723	1	-0.00135361	-0.0638216	0.165292
Rv0978c	PE_PGRS17	PE/PPE	1.61674	1.69943	1.97883	1.83348	0.686916	1991	1.63026	1.90334	1	0.0826954	-0.145346	0.163096
Rv0017c	rodA	cell wall and cell processes	1.07563	0.973436	1.23891	1.2101	0.686916	1991	1.01605	1.22395	1	-0.102193	-0.0288028	0.163096
Rv1426c	lipO	intermediary metabolism and respiration	1.10957	1.09996	1.26426	1.27224	0.686916	1991	1.09996	1.2684	1	-0.00960602	0.00797419	0.163096
Rv1661-s1	Rv1661.s1	lipid metabolism	0.609071	0.7114	0.829208	0.968262	0.686916	2163	0.680243	0.90143	1	0.102329	0.139053	0.163096
Rv3470c	ilvB2	intermediary metabolism and respiration	0.386763	0.327035	0.653573	0.543353	0.686916	1991	0.344957	0.596327	1	-0.0597277	-0.11022	0.163096
Rv2937	drrB	cell wall and cell processes	0.540851	0.497003	0.641351	0.599805	0.688651	1991.5	0.516316	0.619773	1	-0.0438476	-0.0415456	0.162001
Rv0249c	Rv0249c	intermediary metabolism and respiration	0.606132	0.549022	0.721982	0.814426	0.693865	1993	0.588069	0.769996	1	-0.0571099	0.0924446	0.158725
Rv2187	fadD15	lipid metabolism	0.391761	0.308563	0.60907	0.633138	0.693865	1993	0.357575	0.621571	1	-0.083198	0.024068	0.158725
Rv1854c	ndh	intermediary metabolism and respiration	1.42616	1.34353	1.57548	1.56154	0.697349	1994	1.37408	1.56824	1	-0.0826299	-0.0139433	0.15655
Rv0149	Rv0149	intermediary metabolism and respiration	0.882187	0.877926	1.12141	1.17678	0.697349	2160	0.877926	1.15017	1	-0.00426122	0.0553709	0.15655
Rv0330c	Rv0330c	conserved hypotheticals	0.573003	0.61346	0.822716	0.839851	0.697349	2160	0.581785	0.831616	1	0.0404575	0.0171352	0.15655
Rv2977c	thiL	intermediary metabolism and respiration	0.53056	0.441006	0.798449	0.781741	0.697349	1994	0.498078	0.789771	1	-0.0895539	-0.0167081	0.15655
Rv1277	Rv1277	conserved hypotheticals	0.344494	0.353068	0.589056	0.639146	0.697349	1994	0.351074	0.615072	1	0.00857388	0.0500904	0.15655
Rv2500c	fadE19	lipid metabolism	0.440727	0.469378	0.703291	0.581427	0.697349	1994	0.454972	0.639998	1	0.0286514	-0.121864	0.15655
Rv0103c	ctpB	cell wall and cell processes	0.420814	0.420155	0.544807	0.490176	0.697349	1994	0.420155	0.516433	1	-0.000658971	-0.0546314	0.15655
Rv3426	PPE58	PE/PPE	0.329998	0.278828	0.323148	0.322082	0.697349	1994	0.302745	0.322594	1	-0.0511694	-0.00106564	0.15655
Rv2548A	Rv2548A	conserved hypotheticals	3.54124	3.39581	3.41547	3.37757	0.700839	1995	3.42905	3.39579	1	-0.145425	-0.0379041	0.154381
Rv2741	PE_PGRS47	PE/PPE	1.14408	1.04167	1.45259	1.55957	0.700839	1995	1.05624	1.50815	1	-0.102409	0.106983	0.154381
Rv2237	Rv2237	conserved hypotheticals	0.50838	0.455706	0.789478	0.710483	0.700839	1995	0.500347	0.748449	1	-0.0526739	-0.0789951	0.154381
Rv0180c	Rv0180c	cell wall and cell processes	0.332116	0.331033	0.704961	0.585366	0.700839	1995	0.331033	0.642846	1	-0.00108304	-0.119596	0.154381
Rv3706c	Rv3706c	conserved hypotheticals	0.87892	1.03338	1.37535	1.25976	0.704336	2158	0.962495	1.31532	1	0.154457	-0.11559	0.15222
Rv2219A	Rv2219A	cell wall and cell processes	0.516423	0.59688	0.686396	0.740305	0.704336	2158	0.57534	0.714395	1	0.0804577	0.0539088	0.15222
Rv1847	Rv1847	conserved hypotheticals	0.408741	0.410563	0.647394	0.590706	0.704336	1996	0.410563	0.617951	1	0.00182156	-0.0566881	0.15222
Rv0646c	lipG	intermediary metabolism and respiration	1.26411	1.34659	1.49262	1.57715	0.707839	2157	1.31113	1.53652	1	0.0824844	0.0845354	0.150065
Rv0383c	Rv0383c	cell wall and cell processes	1.0027	1.00806	1.13955	1.20351	0.711348	2156	1.00644	1.17277	1	0.00535942	0.0639581	0.147918
Rv2512c	Rv2512c	insertion seqs and phages	0.344983	0.367484	0.600786	0.740529	0.711348	2156	0.348946	0.673366	1	0.0225012	0.139743	0.147918
Rv2081c	Rv2081c	cell wall and cell processes	0.507945	0.367093	0.626764	0.670169	0.714864	1999	0.430406	0.649308	1	-0.140852	0.0434056	0.145777
Rv0675	echA5	lipid metabolism	0.353262	0.334702	0.543049	0.612034	0.714864	2155	0.346162	0.578878	1	-0.0185593	0.0689841	0.145777
Rv3347c-sC	Rv3347c.sC	PE/PPE	1.14766	1.0136	1.27679	1.33856	0.718385	2000	1.07216	1.30888	1	-0.134064	0.0617722	0.143643
Rv2679	echA15	lipid metabolism	1.03016	1.00338	1.11483	1.23573	0.718385	2154	1.00601	1.17762	1	-0.0267833	0.120896	0.143643
Rv1272c	Rv1272c	cell wall and cell processes	0.636141	0.547123	0.81266	0.890475	0.718385	2000	0.581849	0.853075	1	-0.0890183	0.0778149	0.143643
Rv1253	deaD	information pathways	0.262637	0.337562	0.602063	0.507785	0.721913	2001	0.337562	0.553097	1	0.0749246	-0.094278	0.141515
Rv0011c	Rv0011c	cell wall and cell processes	0.430658	0.469668	0.568711	0.621107	0.721913	2153	0.453916	0.595925	1	0.0390107	0.0523953	0.141515
Rv0246	Rv0246	cell wall and cell processes	1.54503	1.50708	1.70873	1.72355	0.725446	2002	1.5194	1.71643	1	-0.0379522	0.0148182	0.139395
Rv1917c-s3	Rv1917c.s3	PE/PPE	1.46557	1.44724	1.6988	1.68525	0.725446	2002	1.44724	1.69177	1	-0.0183238	-0.0135478	0.139395
Rv2450c	rpfE	cell wall and cell processes	1.06988	1.34486	1.54261	1.39903	0.725446	2002	1.13743	1.46804	1	0.274982	-0.143581	0.139395
Rv1562c	treZ	virulence, detoxification, adaptation	1.15513	1.06374	1.2803	1.36136	0.725446	2002	1.13313	1.3224	1	-0.0913922	0.0810577	0.139395
Rv2777c	Rv2777c	conserved hypotheticals	0.554326	0.620118	0.883159	0.945732	0.725446	2152	0.595945	0.915658	1	0.0657922	0.0625733	0.139395
Rv1824	Rv1824	cell wall and cell processes	0.729786	0.680438	0.793331	0.794361	0.725446	2002	0.711859	0.793866	1	-0.0493479	0.00102989	0.139395
Rv1489	Rv1489	conserved hypotheticals	0.861974	0.843251	1.11012	1.00989	0.728985	2003	0.853145	1.05806	1	-0.018723	-0.100235	0.137281
Rv3692	moxR2	regulatory proteins	0.992845	0.820547	1.12267	1.10365	0.728985	2003	0.922307	1.11279	1	-0.172298	-0.0190207	0.137281
Rv0178	Rv0178	cell wall and cell processes	0.980098	1.08741	1.30141	1.25325	0.730753	2003.5	1.03816	1.2764	1	0.107315	-0.0481639	0.136229
Rv2693c	Rv2693c	cell wall and cell processes	0.546665	0.552218	0.720088	0.701953	0.73253	2150	0.551931	0.710669	1	0.00555265	-0.0181348	0.135175
Rv2848c	cobB	intermediary metabolism and respiration	0.433707	0.460009	0.59037	0.670932	0.73253	2150	0.442868	0.632212	1	0.0263019	0.0805627	0.135175
Rv1313c	Rv1313c	insertion seqs and phages	0.516096	0.485536	0.620212	0.722704	0.73253	2004	0.489337	0.673444	1	-0.0305604	0.102493	0.135175
Rv2796c	lppV	cell wall and cell processes	0.45209	0.419427	0.673918	0.614859	0.73253	2004	0.437226	0.643244	1	-0.0326633	-0.0590592	0.135175
Rv2781c	Rv2781c	intermediary metabolism and respiration	1.22734	1.21759	1.67034	1.63933	0.736081	2149	1.21759	1.65424	1	-0.00974904	-0.0310114	0.133075
Rv0318c	Rv0318c	cell wall and cell processes	0.991244	0.962721	1.12956	1.12907	0.736081	2005	0.980119	1.12931	1	-0.0285226	-0.000485123	0.133075
Rv0223c	Rv0223c	intermediary metabolism and respiration	0.469841	0.659829	0.754902	0.849502	0.736081	2149	0.525649	0.804035	1	0.189989	0.0946	0.133075
Rv2969c	Rv2969c	cell wall and cell processes	0.57529	0.656462	0.855634	0.798638	0.736081	2149	0.597142	0.826032	1	0.0811723	-0.0569957	0.133075
Rv1796_US	Rv1796_US	intermediary metabolism and respiration	0.595118	0.643697	0.663455	0.645188	0.736081	2149	0.628542	0.653967	1	0.048579	-0.0182669	0.133075
Rv1073	Rv1073	conserved hypotheticals	0.359499	0.393207	0.508305	0.529019	0.736081	2149	0.380412	0.519064	1	0.0337086	0.0207139	0.133075
Rv0929	pstC2	cell wall and cell processes	1.31033	1.31581	1.54876	1.45814	0.739637	2006	1.31581	1.5017	1	0.00548537	-0.0906184	0.130981
Rv2323c	Rv2323c	conserved hypotheticals	0.563191	0.541726	0.849163	0.851924	0.739637	2006	0.559539	0.850597	1	-0.0214651	0.00276092	0.130981
Rv1200	Rv1200	cell wall and cell processes	0.936081	0.889463	1.00805	1.07121	0.743199	2147	0.906063	1.04085	1	-0.0466185	0.0631625	0.128895
Rv2380c-s2	Rv2380c.s2	lipid metabolism	1.14931	1.04663	1.37039	1.2586	0.746766	2008	1.09623	1.31233	1	-0.102687	-0.111783	0.126815
Rv1491c	Rv1491c	cell wall and cell processes	0.678633	0.682657	0.88845	0.887674	0.746766	2008	0.682657	0.888047	1	0.00402362	-0.000775739	0.126815
Rv3450c	eccB4	cell wall and cell processes	0.54578	0.482474	0.895131	0.874405	0.746766	2008	0.519175	0.884366	1	-0.0633057	-0.0207266	0.126815
Rv0892	Rv0892	intermediary metabolism and respiration	0.317877	0.344519	0.494	0.498672	0.746766	2146	0.3276	0.496427	1	0.0266414	0.00467201	0.126815
Rv0322	udgA	intermediary metabolism and respiration	1.23836	1.54917	1.65257	1.68616	0.750339	2145	1.38972	1.67001	1	0.310814	0.0335883	0.124742
Rv1994c	cmtR	regulatory proteins	0.81348	0.818863	1.00545	1.00294	0.750339	2009	0.8177	1.00415	1	0.0053825	-0.00250675	0.124742
Rv1312	Rv1312	cell wall and cell processes	0.37115	0.324346	0.426801	0.456521	0.750339	2009	0.342052	0.442237	1	-0.0468039	0.0297202	0.124742
Rv0271c	fadE6	lipid metabolism	1.18852	1.34965	1.60715	1.51267	0.753917	2010	1.26261	1.55808	1	0.161131	-0.0944828	0.122676
Rv1140	Rv1140	cell wall and cell processes	1.1702	1.1793	1.28539	1.36224	0.753917	2144	1.17273	1.3253	1	0.0091043	0.0768478	0.122676
Rv3666c	dppA	cell wall and cell processes	0.444371	0.437562	0.798026	0.711801	0.757501	2011	0.437562	0.753242	1	-0.00680827	-0.0862255	0.120617
Rv0507-s1	Rv0507.s1	cell wall and cell processes	0.441024	0.463543	0.709542	0.554024	0.757501	2143	0.453106	0.628769	1	0.0225193	-0.155517	0.120617
Rv3079c	Rv3079c	conserved hypotheticals	0.39339	0.32366	0.850198	0.744928	0.757501	2011	0.356023	0.795523	1	-0.0697302	-0.10527	0.120617
Rv3018c	PPE46	PE/PPE	0.426219	0.397123	0.454369	0.425647	0.757501	2011	0.40264	0.439452	1	-0.0290959	-0.0287222	0.120617
Rv3267	Rv3267	conserved hypotheticals	1.57278	1.55947	1.67693	1.74447	0.76109	2142	1.55947	1.71201	1	-0.0133065	0.0675389	0.118564
Rv3015c	Rv3015c	conserved hypotheticals	0.953617	1.02838	1.40157	1.41657	0.76109	2142	0.973033	1.40936	1	0.0747578	0.0150071	0.118564
Rv2835c	ugpA	cell wall and cell processes	0.639718	0.631634	0.783778	0.827796	0.76109	2012	0.635472	0.80664	1	-0.00808448	0.0440189	0.118564
Rv0479c	Rv0479c	cell wall and cell processes	0.473617	0.494336	0.744107	0.767073	0.76109	2142	0.480513	0.756035	1	0.020719	0.0229652	0.118564
Rv1408	rpe	intermediary metabolism and respiration	0.40977	0.428767	0.679215	0.710816	0.76109	2012	0.428767	0.695628	1	0.0189975	0.031601	0.118564
Rv1842c	Rv1842c	cell wall and cell processes	0.664974	0.683526	1.02176	1.12927	0.764683	2141	0.676582	1.0776	1	0.0185527	0.107519	0.116518
Rv1587c	Rv1587c	insertion seqs and phages	0.49085	0.373647	0.704332	0.720386	0.764683	2013	0.426789	0.71267	1	-0.117203	0.0160535	0.116518
Rv0061	Rv0061	conserved hypotheticals	0.354307	0.339065	0.436801	0.39837	0.764683	2013	0.339065	0.416841	1	-0.0152422	-0.038431	0.116518
Rv1364c	Rv1364c	information pathways	1.53277	1.74289	1.86221	1.8552	0.768282	2140	1.64003	1.85857	1	0.210117	-0.00700391	0.114479
Rv3068c	pgmA	intermediary metabolism and respiration	1.0052	1.00878	1.39844	1.33808	0.768282	2014	1.00878	1.36709	1	0.00358379	-0.0603635	0.114479
Rv2834c	ugpE	cell wall and cell processes	1.03548	1.01482	1.16734	1.20437	0.768282	2014	1.01798	1.18657	1	-0.0206575	0.0370263	0.114479
Rv2281	pitB	cell wall and cell processes	0.910368	0.909957	1.17534	1.14647	0.768282	2014	0.909957	1.16034	1	-0.000410755	-0.0288675	0.114479
Rv3500c	yrbE4B	virulence, detoxification, adaptation	0.756884	0.782882	0.858616	0.835305	0.768282	2014	0.766588	0.846508	1	0.0259977	-0.0233109	0.114479
Rv0545c	pitA	cell wall and cell processes	0.702528	0.701025	0.778287	0.765522	0.768282	2014	0.701025	0.771657	1	-0.00150285	-0.012765	0.114479
Rv0261c	narK3	cell wall and cell processes	0.656855	0.676722	0.809433	0.813615	0.768282	2014	0.669344	0.811605	1	0.0198666	0.00418216	0.114479
Rv1029	kdpA	cell wall and cell processes	0.401097	0.395075	0.59153	0.54978	0.768282	2014	0.399317	0.569846	1	-0.00602137	-0.0417502	0.114479
Rv2434c	Rv2434c	cell wall and cell processes	0.382558	0.394934	0.474352	0.544408	0.768282	2140	0.388644	0.510738	1	0.0123761	0.0700564	0.114479
Rv2799	Rv2799	cell wall and cell processes	0.256313	0.350753	0.612916	0.444197	0.768282	2014	0.338204	0.525286	1	0.0944394	-0.168719	0.114479
Rv2519	PE26	PE/PPE	0.867027	0.831665	1.24538	1.19798	0.771886	2015	0.855813	1.22076	1	-0.0353621	-0.0473924	0.112447
Rv0480c	Rv0480c	intermediary metabolism and respiration	0.401338	0.417775	0.788791	0.73497	0.771886	2015	0.41275	0.760837	1	0.0164371	-0.0538215	0.112447
Rv3805c	aftB	cell wall and cell processes	0.641016	0.62531	0.7022	0.720026	0.771886	2139	0.629166	0.711459	1	-0.0157067	0.0178259	0.112447
Rv2026c	Rv2026c	virulence, detoxification, adaptation	1.06571	1.01015	1.35843	1.40664	0.775495	2016	1.02707	1.38347	1	-0.0555598	0.0482031	0.110421
Rv0587	yrbE2A	virulence, detoxification, adaptation	0.395548	0.391958	0.443911	0.441693	0.775495	2138	0.39469	0.442759	1	-0.00359024	-0.00221757	0.110421
Rv0934	pstS1	cell wall and cell processes	1.49354	1.68193	1.92058	1.91351	0.779109	2137	1.5941	1.91691	1	0.188389	-0.00707058	0.108402
Rv0977	PE_PGRS16	PE/PPE	1.14255	1.20192	1.55504	1.54802	0.779109	2017	1.20097	1.55139	1	0.059371	-0.00701558	0.108402
Rv0064-s1	Rv0064.s1	cell wall and cell processes	0.595039	0.559279	0.702809	0.679455	0.779109	2017	0.583616	0.690679	1	-0.0357602	-0.0233541	0.108402
Rv2339	mmpL9	cell wall and cell processes	1.28655	1.34716	1.49931	1.53522	0.786351	2135	1.32059	1.51796	1	0.060607	0.0359127	0.104384
Rv3115	Rv3115	insertion seqs and phages	0.905633	0.875024	1.13549	1.33845	0.786351	2135	0.898386	1.2409	1	-0.0306091	0.202958	0.104384
Rv1986	Rv1986	cell wall and cell processes	0.753732	0.757566	0.88775	0.958645	0.786351	2135	0.757566	0.924572	1	0.00383417	0.0708947	0.104384
Rv3859c-s2	Rv3859c.s2	intermediary metabolism and respiration	0.445164	0.420676	0.568274	0.642421	0.786351	2019	0.438521	0.606785	1	-0.0244875	0.0741469	0.104384
Rv0509-sA	Rv0509.sA	intermediary metabolism and respiration	0.353514	0.328567	0.589537	0.567535	0.786351	2135	0.329632	0.57811	1	-0.0249472	-0.0220014	0.104384
Rv0389	purT	intermediary metabolism and respiration	0.365844	0.323753	0.494137	0.548179	0.786351	2019	0.347362	0.522205	1	-0.0420914	0.0540422	0.104384
Rv0941c	Rv0941c	conserved hypotheticals	0.580616	0.601751	0.833792	0.814833	0.789978	2020	0.589131	0.823945	1	0.0211357	-0.0189587	0.102385
Rv2458	mmuM	intermediary metabolism and respiration	0.520774	0.616978	0.813926	0.812663	0.789978	2134	0.553288	0.81327	1	0.096204	-0.00126385	0.102385
Rv0159c	PE3	PE/PPE	0.568007	0.513712	0.865127	0.731191	0.789978	2020	0.536298	0.795564	1	-0.0542946	-0.133936	0.102385
Rv0560c	Rv0560c	intermediary metabolism and respiration	0.413723	0.319937	0.684573	0.813833	0.789978	2020	0.343351	0.751708	1	-0.0937859	0.12926	0.102385
Rv1456c	Rv1456c	cell wall and cell processes	0.43447	0.438022	0.569878	0.517356	0.789978	2020	0.438022	0.542599	1	0.00355157	-0.0525227	0.102385
Rv3355c	Rv3355c	cell wall and cell processes	0.359122	0.303716	0.434123	0.427914	0.789978	2020	0.324484	0.430898	1	-0.055406	-0.00620968	0.102385
Rv0388c	PPE9	PE/PPE	1.00834	0.962156	1.25835	1.29798	0.793611	2021	0.992762	1.27893	1	-0.0461814	0.0396358	0.100392
Rv0176	Rv0176	cell wall and cell processes	0.420085	0.433257	0.563093	0.532756	0.793611	2133	0.422787	0.547337	1	0.0131721	-0.030337	0.100392
Rv2892c	PPE45	PE/PPE	0.538313	0.493969	0.673478	0.713056	0.793611	2133	0.515918	0.694034	1	-0.0443436	0.0395773	0.100392
Rv0400c	fadE7	lipid metabolism	0.527226	0.518936	0.607406	0.59724	0.793611	2133	0.524481	0.602126	1	-0.00828958	-0.0101658	0.100392
Rv0627	vapC5	virulence, detoxification, adaptation	0.342509	0.284453	0.498775	0.531708	0.793611	2021	0.312267	0.51588	1	-0.0580554	0.0329327	0.100392
Rv1028c	kdpD	regulatory proteins	0.921178	0.840272	1.22642	1.21088	0.797248	2022	0.8672	1.21835	1	-0.0809062	-0.0155369	0.0984067
Rv1184c	Rv1184c	cell wall and cell processes	0.482367	0.584641	0.758887	0.752415	0.797248	2132	0.526118	0.755526	1	0.102275	-0.00647212	0.0984067
Rv2931-s3	Rv2931.s3	lipid metabolism	0.547949	0.521229	0.70698	0.706377	0.797248	2132	0.537737	0.706667	1	-0.0267191	-0.000602944	0.0984067
Rv2193	ctaE	intermediary metabolism and respiration	0.386178	0.314526	0.48649	0.484269	0.797248	2022	0.349221	0.485337	1	-0.0716523	-0.00222088	0.0984067
Rv0163	Rv0163	conserved hypotheticals	1.24908	1.48443	1.75424	1.83888	0.800889	2023	1.29812	1.7982	1	0.235352	0.0846366	0.0964277
Rv3413c	Rv3413c	conserved hypotheticals	1.41686	1.45536	1.78373	1.62564	0.800889	2023	1.45536	1.70162	1	0.0385006	-0.158085	0.0964277
Rv2053c-m1	Rv2053c.m1	cell wall and cell processes	1.50603	1.59373	1.71169	1.67333	0.800889	2023	1.50805	1.69177	1	0.0876984	-0.038361	0.0964277
Rv2463	lipP	intermediary metabolism and respiration	1.15383	1.1986	1.57668	1.50498	0.800889	2131	1.19507	1.53944	1	0.0447685	-0.0717091	0.0964277
Rv0916c	PE7	PE/PPE	0.676576	0.760582	0.725266	0.781583	0.800889	2131	0.750855	0.754516	1	0.0840053	0.0563168	0.0964277
Rv0598c	vapC27	virulence, detoxification, adaptation	0.415541	0.444327	0.585989	0.636438	0.800889	2131	0.430169	0.612191	1	0.0287861	0.0504495	0.0964277
Rv1275	lprC	cell wall and cell processes	0.367241	0.386378	0.549233	0.672105	0.800889	2131	0.37055	0.61305	1	0.019137	0.122872	0.0964277
Rv1180	pks3	lipid metabolism	0.382066	0.409697	0.583118	0.652018	0.800889	2131	0.389617	0.618903	1	0.0276309	0.0689006	0.0964277
Rv1216c	Rv1216c	cell wall and cell processes	1.34628	1.31267	1.44946	1.49916	0.804535	2024	1.33584	1.47527	1	-0.0336108	0.0497037	0.0944553
Rv2685	arsB1	cell wall and cell processes	0.760395	0.835728	1.06659	1.14619	0.804535	2130	0.775521	1.10793	1	0.0753332	0.0795947	0.0944553
Rv1166	lpqW	cell wall and cell processes	0.683643	0.646098	0.990044	1.02416	0.804535	2024	0.650568	1.00776	1	-0.0375453	0.0341195	0.0944553
Rv2839c	infB	information pathways	0.464659	0.559148	0.789479	0.767353	0.804535	2130	0.538778	0.777987	1	0.0944893	-0.0221257	0.0944553
Rv1395	Rv1395	regulatory proteins	0.583898	0.589847	0.785505	0.904268	0.804535	2130	0.586542	0.847188	1	0.00594956	0.118763	0.0944553
Rv1245c	Rv1245c	intermediary metabolism and respiration	0.454097	0.330767	0.758555	0.625209	0.804535	2024	0.383391	0.689298	1	-0.12333	-0.133346	0.0944553
Rv2784c	lppU	cell wall and cell processes	0.322952	0.283566	0.627613	0.592269	0.804535	2024	0.311219	0.609256	1	-0.039386	-0.0353439	0.0944553
Rv3922c	Rv3922c	virulence, detoxification, adaptation	0.250011	0.365046	0.653359	0.461095	0.804535	2024	0.274333	0.553501	1	0.115035	-0.192265	0.0944553
Rv2488c-s2	Rv2488c.s2	regulatory proteins	0.278101	0.337698	0.424415	0.444144	0.804535	2130	0.316866	0.434661	1	0.0595976	0.019729	0.0944553
Rv0592	mce2D	virulence, detoxification, adaptation	1.67253	1.93535	2.11079	2.09353	0.808184	2025	1.71902	2.10183	1	0.26282	-0.0172526	0.0924895
Rv2051c-sB	Rv2051c.sB	cell wall and cell processes	0.398515	0.419595	0.698169	0.764134	0.808184	2129	0.412353	0.73243	1	0.021079	0.065965	0.0924895
Rv3225c	Rv3225c	intermediary metabolism and respiration	1.20569	1.15059	1.40532	1.35748	0.811839	2026	1.1826	1.38047	1	-0.0550973	-0.0478368	0.0905303
Rv1698	mctB	cell wall and cell processes	0.465949	0.529322	0.809296	0.72891	0.811839	2128	0.507562	0.767545	1	0.0633735	-0.0803857	0.0905303
Rv1295	thrC	intermediary metabolism and respiration	0.377901	0.289204	0.558015	0.67205	0.811839	2128	0.328021	0.617243	1	-0.0886974	0.114035	0.0905303
Rv0270	fadD2	lipid metabolism	1.55335	1.50807	1.63857	1.66332	0.815497	2127	1.53436	1.65143	1	-0.0452839	0.0247529	0.0885778
Rv0686	Rv0686	cell wall and cell processes	1.29936	1.26248	1.47211	1.42048	0.815497	2027	1.28261	1.4453	1	-0.036881	-0.0516336	0.0885778
Rv1554	frdC	intermediary metabolism and respiration	0.770151	0.785293	0.867085	0.958631	0.815497	2127	0.776536	0.914632	1	0.0151417	0.0915467	0.0885778
Rv3886c	mycP2	intermediary metabolism and respiration	1.09485	1.12028	1.54945	1.42972	0.819159	2028	1.09839	1.48726	1	0.0254332	-0.119725	0.0866319
Rv0742	PE_PGRS8	PE/PPE	0.537135	0.479495	0.921483	0.880665	0.819159	2028	0.502106	0.900283	1	-0.0576395	-0.0408176	0.0866319
Rv0625c	Rv0625c	cell wall and cell processes	0.693605	0.65084	0.862777	0.845562	0.819159	2028	0.664406	0.853836	1	-0.0427645	-0.0172146	0.0866319
Rv2846c	efpA	cell wall and cell processes	0.607573	0.636424	0.787522	0.780681	0.819159	2126	0.633313	0.783969	1	0.0288514	-0.00684099	0.0866319
Rv3675	Rv3675	cell wall and cell processes	0.417479	0.342338	0.719692	0.797454	0.822825	2029	0.389589	0.76008	1	-0.0751406	0.0777623	0.0846925
Rv0164	TB18.5	conserved hypotheticals	0.575084	0.55927	0.658185	0.650319	0.822825	2029	0.564785	0.6541	1	-0.0158137	-0.00786574	0.0846925
Rv0961	Rv0961	cell wall and cell processes	0.360833	0.361075	0.4274	0.464422	0.822825	2125	0.361075	0.446629	1	0.000242688	0.037022	0.0846925
Rv2282c	Rv2282c	regulatory proteins	1.55177	1.31976	1.84284	1.81977	0.826495	2030	1.39793	1.83085	1	-0.232013	-0.0230681	0.0827598
Rv1634	Rv1634	cell wall and cell processes	0.93489	0.982675	1.15375	1.15107	0.826495	2124	0.967929	1.15236	1	0.0477846	-0.00268075	0.0827598
Rv3594	Rv3594	conserved hypotheticals	0.583023	0.614782	0.936616	0.912204	0.826495	2124	0.593702	0.923937	1	0.0317586	-0.0244115	0.0827598
Rv3101c	ftsX	cell wall and cell processes	0.594684	0.583834	0.969313	0.948207	0.826495	2030	0.58965	0.958351	1	-0.0108504	-0.0211061	0.0827598
Rv2118c	Rv2118c	intermediary metabolism and respiration	0.777299	0.665841	0.85698	0.915458	0.826495	2030	0.721571	0.887353	1	-0.111458	0.0584781	0.0827598
Rv0565c	Rv0565c	intermediary metabolism and respiration	0.777794	0.766045	0.934304	0.995045	0.826495	2030	0.766045	0.965852	1	-0.0117494	0.0607409	0.0827598
Rv0292	eccE3	cell wall and cell processes	0.470757	0.441838	0.695246	0.81094	0.826495	2030	0.464072	0.755335	1	-0.0289196	0.115694	0.0827598
Rv0976c	Rv0976c	conserved hypotheticals	1.10989	1.23915	1.47233	1.57043	0.830169	2123	1.17938	1.52328	1	0.129257	0.0981017	0.0808336
Rv1917c-s1	Rv1917c.s1	PE/PPE	0.367992	0.280467	0.712637	0.568589	0.830169	2031	0.337273	0.637821	1	-0.0875251	-0.144049	0.0808336
Rv1624c	Rv1624c	cell wall and cell processes	0.533806	0.543588	0.61207	0.609081	0.830169	2123	0.536347	0.610517	1	0.00978246	-0.00298952	0.0808336
Rv3476c	kgtP	cell wall and cell processes	1.36644	1.33776	1.48578	1.58104	0.833846	2032	1.35307	1.53526	1	-0.0286752	0.0952608	0.078914
Rv0026	Rv0026	conserved hypotheticals	0.459558	0.528683	0.750036	0.802709	0.833846	2122	0.505774	0.777393	1	0.0691248	0.052673	0.078914
Rv1440	secG	cell wall and cell processes	0.57975	0.510845	0.786443	0.819278	0.833846	2032	0.557229	0.803497	1	-0.0689057	0.0328351	0.078914
Rv3495c	lprN	cell wall and cell processes	2.09461	1.99091	2.13972	2.23894	0.837527	2121	2.02245	2.19125	1	-0.103704	0.0992273	0.0770009
Rv1858	modB	cell wall and cell processes	0.660932	0.664742	0.77596	0.810234	0.837527	2121	0.664588	0.793761	1	0.0038091	0.0342744	0.0770009
Rv0784	Rv0784	conserved hypotheticals	0.332712	0.275265	0.448083	0.492721	0.837527	2033	0.297527	0.471267	1	-0.0574477	0.044638	0.0770009
Rv3347c-sD	Rv3347c.sD	PE/PPE	0.399722	0.360792	0.344662	0.382978	0.837527	2033	0.392886	0.364563	1	-0.0389301	0.0383165	0.0770009
Rv1679	fadE16	lipid metabolism	1.28158	1.17583	1.44303	1.54296	0.841212	2034	1.23701	1.49493	1	-0.105746	0.0999371	0.0750945
Rv3417c	groEL1	virulence, detoxification, adaptation	0.400277	0.411147	0.668476	0.606625	0.841212	2034	0.400991	0.636352	1	0.0108697	-0.0618508	0.0750945
Rv1343c	lprD	cell wall and cell processes	0.457408	0.453873	0.701432	0.651061	0.841212	2034	0.453873	0.67527	1	-0.00353445	-0.0503709	0.0750945
Rv1506c	Rv1506c	unknown	0.46332	0.447539	0.547509	0.551485	0.841212	2034	0.459041	0.549574	1	-0.0157807	0.00397594	0.0750945
Rv0244c	fadE5	lipid metabolism	1.70022	1.85693	2.01778	1.96717	0.8449	2035	1.83485	1.99149	1	0.156707	-0.0506085	0.0731945
Rv0937c	mku	information pathways	1.46037	1.4052	1.81838	1.76497	0.8449	2035	1.41669	1.79064	1	-0.0551689	-0.0534104	0.0731945
Rv2779c	Rv2779c	regulatory proteins	1.07993	1.06553	1.5137	1.4745	0.8449	2035	1.07854	1.49334	1	-0.014399	-0.0392063	0.0731945
Rv2878c	mpt53	cell wall and cell processes	0.6632	0.575135	0.792637	0.775896	0.8449	2035	0.603341	0.783942	1	-0.0880643	-0.0167412	0.0731945
Rv0995	rimJ	information pathways	0.310699	0.329018	0.50146	0.44313	0.8449	2035	0.328032	0.471164	1	0.0183185	-0.0583301	0.0731945
Rv3347c-sB	Rv3347c.sB	PE/PPE	0.309728	0.378428	0.473279	0.45562	0.8449	2119	0.321312	0.464107	1	0.0686999	-0.0176584	0.0731945
Rv1045	Rv1045	conserved hypotheticals	0.87504	0.80189	1.09072	1.06795	0.848592	2036	0.824988	1.07889	1	-0.0731491	-0.0227694	0.0713011
Rv2894c	xerC	insertion seqs and phages	0.893747	0.896907	1.04906	1.10205	0.848592	2118	0.896907	1.07658	1	0.00315976	0.0529971	0.0713011
Rv0446c	Rv0446c	cell wall and cell processes	0.809182	0.824328	0.940325	0.904601	0.848592	2036	0.819479	0.92177	1	0.0151461	-0.0357242	0.0713011
Rv0915c	PPE14	PE/PPE	0.390059	0.414682	0.678648	0.589363	0.848592	2118	0.400087	0.632276	1	0.0246229	-0.0892852	0.0713011
Rv3217c	Rv3217c	cell wall and cell processes	0.52228	0.5202	0.620777	0.668223	0.848592	2118	0.5202	0.645419	1	-0.00208001	0.0474465	0.0713011
Rv0658c	Rv0658c	cell wall and cell processes	0.39509	0.378512	0.568998	0.472632	0.848592	2036	0.389882	0.518948	1	-0.016578	-0.0963665	0.0713011
Rv3754	tyrA	intermediary metabolism and respiration	0.519399	0.487085	0.798916	0.844334	0.852287	2037	0.517382	0.822505	1	-0.0323139	0.0454181	0.0694142
Rv2739c	Rv2739c	intermediary metabolism and respiration	0.397265	0.445404	0.683233	0.731137	0.852287	2117	0.439156	0.708113	1	0.048139	0.0479041	0.0694142
Rv3029c	fixA	intermediary metabolism and respiration	1.85653	1.829	2.20137	2.18372	0.855985	2038	1.84252	2.1922	1	-0.0275338	-0.0176574	0.0675338
Rv3164c	moxR3	regulatory proteins	1.08913	0.996039	1.25104	1.34877	0.855985	2116	1.06668	1.3018	1	-0.09309	0.0977265	0.0675338
Rv2740	ephG	virulence, detoxification, adaptation	0.822771	0.83385	1.09043	1.00186	0.855985	2116	0.826406	1.04443	1	0.0110793	-0.0885717	0.0675338
Rv2743c	Rv2743c	cell wall and cell processes	0.579279	0.538971	0.879732	0.873185	0.855985	2038	0.558795	0.876332	1	-0.0403082	-0.00654744	0.0675338
Rv1602	hisH	intermediary metabolism and respiration	0.661451	0.640342	0.812458	0.87817	0.855985	2038	0.657785	0.846587	1	-0.0211086	0.0657119	0.0675338
Rv0795	Rv0795	insertion seqs and phages	0.472617	0.549276	0.624784	0.705079	0.855985	2116	0.516019	0.666487	1	0.0766587	0.0802947	0.0675338
Rv0276	Rv0276	conserved hypotheticals	0.393077	0.411163	0.525137	0.642866	0.855985	2116	0.397265	0.586283	1	0.018086	0.117729	0.0675338
Rv2421c	nadD	intermediary metabolism and respiration	0.349591	0.316987	0.472171	0.706528	0.855985	2038	0.341722	0.593891	1	-0.0326046	0.234357	0.0675338
Rv2130c	mshC	intermediary metabolism and respiration	0.66233	0.59648	1.01043	1.00544	0.859686	2039	0.617225	1.00784	1	-0.0658502	-0.00499319	0.06566
Rv1589	bioB	intermediary metabolism and respiration	0.689778	0.663651	0.819995	0.828111	0.859686	2039	0.687814	0.82421	1	-0.0261269	0.00811643	0.06566
Rv0497	Rv0497	cell wall and cell processes	0.434133	0.479391	0.779877	0.837635	0.859686	2115	0.45608	0.809875	1	0.0452581	0.0577582	0.06566
Rv0234c	gabD1	intermediary metabolism and respiration	0.453845	0.442993	0.727377	0.667299	0.859686	2039	0.452175	0.696174	1	-0.0108521	-0.0600779	0.06566
Rv2237A	Rv2237A	conserved hypotheticals	0.450579	0.375217	0.609323	0.657092	0.859686	2039	0.395002	0.634133	1	-0.0753611	0.0477692	0.06566
Rv2917	Rv2917	conserved hypotheticals	0.32436	0.335726	0.482001	0.505708	0.859686	2115	0.326616	0.494314	1	0.0113659	0.023707	0.06566
Rv3114	Rv3114	conserved hypotheticals	0.837761	0.844823	0.984686	1.04653	0.863391	2040	0.839264	1.0168	1	0.007062	0.0618398	0.0637926
Rv3093c	Rv3093c	intermediary metabolism and respiration	1.08132	0.993912	1.31384	1.32573	0.867098	2041	1.05605	1.32002	1	-0.0874049	0.0118965	0.0619317
Rv1686c	Rv1686c	cell wall and cell processes	0.60448	0.612077	0.681568	0.670205	0.867098	2041	0.611453	0.675667	1	0.00759674	-0.0113631	0.0619317
Rv3150	nuoF	intermediary metabolism and respiration	0.364986	0.287761	0.603236	0.73355	0.867098	2113	0.3483	0.670918	1	-0.0772244	0.130314	0.0619317
Rv2027c	dosT	regulatory proteins	2.95134	2.86066	3.00146	2.98732	0.870809	2042	2.86823	2.99412	1	-0.0906733	-0.0141446	0.0600773
Rv1069c	Rv1069c	conserved hypotheticals	0.424985	0.406467	0.671033	0.627408	0.870809	2042	0.407598	0.648375	1	-0.0185184	-0.0436252	0.0600773
Rv1964	yrbE3A	virulence, detoxification, adaptation	0.750392	0.786525	1.00375	0.969592	0.874522	2111	0.761608	0.986008	1	0.036133	-0.0341551	0.0582294
Rv3877	eccD1	cell wall and cell processes	0.589072	0.58733	0.86163	0.88709	0.874522	2043	0.58733	0.874853	1	-0.00174264	0.0254594	0.0582294
Rv3761c	fadE36	lipid metabolism	0.89917	0.932368	1.2004	1.18113	0.878238	2044	0.917579	1.19039	1	0.0331974	-0.0192688	0.0563879
Rv1953	vapC14	virulence, detoxification, adaptation	0.697154	0.680336	0.86746	0.912259	0.878238	2110	0.696522	0.890727	1	-0.0168178	0.0447989	0.0563879
Rv1697	Rv1697	conserved hypotheticals	0.927386	0.797193	1.24202	1.19925	0.881956	2045	0.851202	1.21981	1	-0.130192	-0.0427738	0.0545529
Rv3763	lpqH	cell wall and cell processes	0.820599	0.867693	1.04159	1.10092	0.881956	2045	0.832714	1.0724	1	0.047094	0.0593283	0.0545529
Rv2254c	Rv2254c	cell wall and cell processes	0.616164	0.63887	0.818115	0.762274	0.881956	2045	0.627991	0.789112	1	0.0227067	-0.055841	0.0545529
Rv2860c	glnA4	intermediary metabolism and respiration	0.640376	0.649503	0.806833	0.899978	0.881956	2109	0.648603	0.85521	1	0.00912645	0.093145	0.0545529
Rv0315	Rv0315	intermediary metabolism and respiration	0.336669	0.315299	0.574333	0.695305	0.881956	2109	0.329716	0.637163	1	-0.0213701	0.120971	0.0545529
Rv2843	Rv2843	cell wall and cell processes	2.00693	2.08042	2.02083	2.10589	0.885678	2108	2.04604	2.06501	1	0.0734932	0.0850521	0.0527243
Rv1987	Rv1987	cell wall and cell processes	0.477381	0.500967	0.678403	0.628501	0.885678	2046	0.483099	0.652485	1	0.0235861	-0.049902	0.0527243
Rv3288c	usfY	conserved hypotheticals	0.455137	0.417448	0.644942	0.566887	0.885678	2046	0.422063	0.604402	1	-0.0376889	-0.0780553	0.0527243
Rv1845c	blaR	cell wall and cell processes	1.15288	1.09234	1.22342	1.26089	0.889401	2047	1.1313	1.24288	1	-0.0605394	0.0374726	0.0509022
Rv1780	Rv1780	conserved hypotheticals	0.529169	0.576972	0.95545	0.696337	0.889401	2107	0.547237	0.820872	1	0.0478027	-0.259113	0.0509022
Rv2318	uspC	cell wall and cell processes	0.739163	0.565987	0.829673	0.888995	0.889401	2047	0.660977	0.860484	1	-0.173176	0.0593215	0.0509022
Rv1475c	acn	intermediary metabolism and respiration	0.577269	0.475276	0.785621	0.724113	0.889401	2107	0.492941	0.753675	1	-0.101992	-0.0615075	0.0509022
Rv2064	cobG	intermediary metabolism and respiration	0.404314	0.421954	0.557007	0.560681	0.889401	2107	0.410226	0.558915	1	0.0176399	0.00367356	0.0509022
Rv2333c-m2	Rv2333c.m2	cell wall and cell processes	0.723226	0.70051	0.784857	0.771968	0.893128	2048	0.706933	0.778163	1	-0.0227159	-0.0128888	0.0490865
Rv1565c	Rv1565c	cell wall and cell processes	0.566416	0.609922	0.780772	0.702668	0.893128	2048	0.57631	0.740206	1	0.043506	-0.0781039	0.0490865
Rv2139	pyrD	intermediary metabolism and respiration	0.384439	0.326844	0.703216	0.763666	0.893128	2106	0.328488	0.734612	1	-0.0575943	0.0604503	0.0490865
Rv2388c	hemN	intermediary metabolism and respiration	0.490321	0.420987	0.561889	0.635985	0.893128	2106	0.455546	0.600373	1	-0.0693344	0.074096	0.0490865
Rv1243c	PE_PGRS23	PE/PPE	0.610714	0.641488	0.990997	1.04148	0.896856	2049	0.639461	1.01722	1	0.0307749	0.0504797	0.0472772
Rv2935-s3	Rv2935.s3	lipid metabolism	0.357576	0.466739	0.77621	0.665516	0.896856	2105	0.418236	0.718718	1	0.109163	-0.110695	0.0472772
Rv2002	fabG3	lipid metabolism	0.386983	0.432141	0.550166	0.617782	0.896856	2105	0.40756	0.585284	1	0.0451586	0.0676163	0.0472772
Rv0369c	Rv0369c	intermediary metabolism and respiration	0.357481	0.343464	0.630522	0.545452	0.896856	2105	0.356542	0.586339	1	-0.0140171	-0.0850703	0.0472772
Rv1767	Rv1767	conserved hypotheticals	0.301717	0.343002	0.407809	0.383224	0.896856	2105	0.324292	0.39504	1	0.0412851	-0.024585	0.0472772
Rv0869c	moaA2	intermediary metabolism and respiration	0.984425	0.986141	1.28162	1.24498	0.900587	2050	0.986141	1.26259	1	0.00171597	-0.0366427	0.0454743
Rv2566	Rv2566	conserved hypotheticals	0.691168	0.663639	0.837871	0.894329	0.900587	2050	0.686191	0.867194	1	-0.0275287	0.0564573	0.0454743
Rv2874	dipZ	intermediary metabolism and respiration	0.52567	0.451058	0.676366	0.670307	0.900587	2050	0.471614	0.67322	1	-0.0746121	-0.00605903	0.0454743
Rv2044c	Rv2044c	conserved hypotheticals	0.363491	0.374425	0.414656	0.448257	0.900587	2104	0.369192	0.432108	1	0.0109341	0.0336014	0.0454743
Rv3879c	espK	cell wall and cell processes	3.97939	3.9602	3.89952	3.99779	0.90432	2051	3.97412	3.95056	1	-0.0191874	0.0982701	0.0436779
Rv0241c	htdX	intermediary metabolism and respiration	1.2266	1.32497	1.71885	1.67283	0.90432	2051	1.3208	1.69495	1	0.0983708	-0.0460118	0.0436779
Rv0099	fadD10	lipid metabolism	1.17904	1.15205	1.34242	1.3191	0.90432	2103	1.16444	1.33031	1	-0.0269938	-0.0233206	0.0436779
Rv0696	Rv0696	intermediary metabolism and respiration	0.847034	0.854213	0.908535	0.925474	0.90432	2051	0.851644	0.917332	1	0.00717896	0.0169389	0.0436779
Rv1822	pgsA2	lipid metabolism	0.557423	0.624157	0.850024	0.843547	0.90432	2103	0.607771	0.84666	1	0.0667338	-0.00647675	0.0436779
Rv2426c	Rv2426c	conserved hypotheticals	0.383644	0.38635	0.615076	0.656249	0.90432	2103	0.38635	0.63646	1	0.00270639	0.0411734	0.0436779
Rv3347c-s1_US	Rv3347c.s1_US	PE/PPE	0.425294	0.410914	0.468961	0.453679	0.90432	2051	0.415635	0.461024	1	-0.0143797	-0.0152816	0.0436779
Rv2620c	Rv2620c	cell wall and cell processes	1.40879	1.34998	1.47846	1.56396	0.908055	2052	1.39289	1.52287	1	-0.0588126	0.0854975	0.0418878
Rv1568	bioA	intermediary metabolism and respiration	1.11543	1.15497	1.26867	1.36684	0.908055	2102	1.11901	1.31966	1	0.0395382	0.098169	0.0418878
Rv3446c	Rv3446c	conserved hypotheticals	0.260098	0.322861	0.514807	0.489365	0.908055	2052	0.26496	0.501593	1	0.0627627	-0.0254419	0.0418878
Rv0291	mycP3	intermediary metabolism and respiration	0.878777	0.956716	1.26769	1.23444	0.911792	2053	0.908327	1.25042	1	0.0779393	-0.033251	0.040104
Rv3491	Rv3491	conserved hypotheticals	0.390139	0.340559	0.614164	0.732904	0.911792	2101	0.377417	0.675835	1	-0.0495796	0.11874	0.040104
Rv1735c	Rv1735c	cell wall and cell processes	0.387366	0.396226	0.443235	0.478679	0.911792	2053	0.388609	0.461644	1	0.00886045	0.0354444	0.040104
Rv3770c	Rv3770c	conserved hypotheticals	0.329658	0.310354	0.326502	0.358506	0.911792	2053	0.318946	0.343124	1	-0.0193044	0.0320041	0.040104
Rv0668-s1	Rv0668.s1	information pathways	1.34797	1.26237	1.53604	1.59425	0.915532	2100	1.28535	1.56627	1	-0.0855995	0.0582142	0.0383267
Rv2476c-s2	Rv2476c.s2	intermediary metabolism and respiration	1.19151	1.10783	1.3387	1.45089	0.915532	2054	1.1172	1.39697	1	-0.0836751	0.112187	0.0383267
Rv3653	PE_PGRS61	PE/PPE	0.330252	0.387793	0.835808	0.938422	0.915532	2100	0.358684	0.889104	1	0.0575403	0.102614	0.0383267
Rv2836c	dinF	information pathways	0.441556	0.469191	0.582782	0.538325	0.915532	2100	0.456533	0.559692	1	0.0276354	-0.0444571	0.0383267
Rv0317c	glpQ2	intermediary metabolism and respiration	0.325453	0.344264	0.464119	0.436768	0.915532	2100	0.326432	0.449913	1	0.0188116	-0.0273514	0.0383267
Rv0845	Rv0845	regulatory proteins	0.765258	0.762639	1.07533	1.02944	0.919273	2099	0.762639	1.0515	1	-0.00261957	-0.0458888	0.0365557
Rv3810	pirG	cell wall and cell processes	0.511056	0.61887	1.01276	0.913457	0.919273	2099	0.590038	0.961184	1	0.107814	-0.0993022	0.0365557
Rv2235	Rv2235	cell wall and cell processes	0.48735	0.696515	0.80863	0.82774	0.919273	2099	0.577093	0.818555	1	0.209165	0.0191095	0.0365557
Rv1969	mce3D	virulence, detoxification, adaptation	0.583454	0.576411	0.811741	0.789246	0.919273	2099	0.582985	0.800058	1	-0.00704379	-0.0224958	0.0365557
Rv2987c	leuD	intermediary metabolism and respiration	0.343767	0.3807	0.769295	0.604682	0.919273	2099	0.34513	0.683798	1	0.0369335	-0.164614	0.0365557
Rv1586c	Rv1586c	insertion seqs and phages	0.392136	0.408538	0.598069	0.616822	0.919273	2099	0.395986	0.607809	1	0.0164018	0.0187529	0.0365557
Rv2171	lppM	cell wall and cell processes	0.338465	0.342965	0.56987	0.503884	0.919273	2055	0.34154	0.535598	1	0.00449958	-0.0659861	0.0365557
Rv2196	qcrB	intermediary metabolism and respiration	1.27251	1.28266	1.46195	1.43151	0.923015	2056	1.27534	1.44614	1	0.0101481	-0.0304386	0.0347911
Rv1449c	tkt	intermediary metabolism and respiration	1.09759	1.27843	1.4799	1.36404	0.923015	2098	1.18597	1.41972	1	0.180846	-0.115862	0.0347911
Rv2132	Rv2132	conserved hypotheticals	0.700644	0.615832	0.841981	0.886632	0.923015	2098	0.661215	0.865172	1	-0.0848119	0.0446512	0.0347911
Rv3203	lipV	intermediary metabolism and respiration	0.60906	0.624409	0.794586	0.770451	0.923015	2056	0.624264	0.782051	1	0.0153497	-0.0241353	0.0347911
Rv2100	Rv2100	insertion seqs and phages	2.12644	2.2361	2.42669	2.38656	0.92676	2057	2.14084	2.40584	1	0.109665	-0.0401314	0.0330328
Rv0589	mce2A	virulence, detoxification, adaptation	1.07924	1.12851	1.35004	1.41419	0.92676	2057	1.10592	1.38336	1	0.0492674	0.0641458	0.0330328
Rv3590c	PE_PGRS58	PE/PPE	0.751132	0.706145	1.12727	1.12768	0.92676	2057	0.712374	1.12748	1	-0.0449863	0.000417297	0.0330328
Rv1355c	moeY	intermediary metabolism and respiration	0.45793	0.468819	0.661661	0.690395	0.92676	2097	0.459322	0.676585	1	0.0108884	0.0287344	0.0330328
Rv3902c	Rv3902c	conserved hypotheticals	0.469612	0.46313	0.541157	0.543953	0.92676	2097	0.467632	0.542609	1	-0.00648126	0.00279654	0.0330328
Rv2476c-s1	Rv2476c.s1	intermediary metabolism and respiration	0.345565	0.363178	0.530922	0.502208	0.92676	2097	0.356445	0.516008	1	0.0176121	-0.0287136	0.0330328
Rv2946c-s3	Rv2946c.s3	lipid metabolism	1.58957	1.48599	1.69377	1.65195	0.930506	2058	1.53532	1.67205	1	-0.103579	-0.0418187	0.0312808
Rv3097c	lipY	PE/PPE	0.547375	0.608337	0.865119	0.814505	0.930506	2096	0.586231	0.838831	1	0.0609616	-0.0506132	0.0312808
Rv0912	Rv0912	cell wall and cell processes	0.516084	0.482283	0.595453	0.5748	0.930506	2058	0.491107	0.584726	1	-0.0338011	-0.0206528	0.0312808
Rv0558	menH	intermediary metabolism and respiration	0.329632	0.308842	0.498859	0.416391	0.930506	2058	0.32582	0.456027	1	-0.0207894	-0.0824675	0.0312808
Rv3403c	Rv3403c	conserved hypotheticals	1.19255	1.14138	1.30917	1.33225	0.934254	2059	1.16185	1.32116	1	-0.0511735	0.0230782	0.0295352
Rv1399c	nlhH	intermediary metabolism and respiration	0.73965	0.763649	0.913466	0.927798	0.934254	2059	0.749559	0.92091	1	0.0239983	0.014332	0.0295352
Rv3920c	Rv3920c	conserved hypotheticals	0.682741	0.705446	0.926442	0.930087	0.934254	2095	0.694314	0.928335	1	0.0227044	0.00364489	0.0295352
Rv1632c	Rv1632c	conserved hypotheticals	0.577688	0.637665	0.914563	0.803219	0.934254	2095	0.608134	0.856733	1	0.0599773	-0.111344	0.0295352
Rv1127c	ppdK	intermediary metabolism and respiration	0.547874	0.569579	0.730367	0.814002	0.934254	2095	0.561245	0.773805	1	0.0217057	0.0836351	0.0295352
Rv2530c	vapC39	virulence, detoxification, adaptation	0.537484	0.555559	0.755091	0.782084	0.934254	2095	0.547036	0.769111	1	0.0180748	0.0269926	0.0295352
Rv0304c-s2_US	Rv0304c.s2_US	PE/PPE	0.399624	0.430763	0.552397	0.496158	0.934254	2059	0.42598	0.523188	1	0.0311387	-0.056239	0.0295352
Rv0817c	Rv0817c	cell wall and cell processes	0.400998	0.420771	0.491921	0.549982	0.934254	2095	0.407247	0.522076	1	0.0197723	0.0580613	0.0295352
Rv2911	dacB2	cell wall and cell processes	0.445132	0.583828	1.02728	0.991972	0.938003	2060	0.534541	1.00894	1	0.138696	-0.0353077	0.0277959
Rv2414c	Rv2414c	conserved hypotheticals	0.781218	0.773986	0.858723	0.903049	0.938003	2060	0.780183	0.881745	1	-0.00723194	0.0443257	0.0277959
Rv3884c	eccA2	cell wall and cell processes	0.669235	0.674465	0.79621	0.814622	0.938003	2094	0.674465	0.805773	1	0.00522954	0.0184111	0.0277959
Rv3310	sapM	cell wall and cell processes	0.382053	0.413512	0.609583	0.611888	0.938003	2060	0.38856	0.61078	1	0.0314583	0.00230519	0.0277959
Rv1855c	Rv1855c	intermediary metabolism and respiration	0.337493	0.356435	0.556696	0.63353	0.938003	2094	0.340799	0.596602	1	0.0189418	0.0768344	0.0277959
Rv1680	Rv1680	conserved hypotheticals	0.447027	0.396993	0.65267	0.577893	0.938003	2094	0.428197	0.613832	1	-0.0500343	-0.074777	0.0277959
Rv2626c	hrp1	conserved hypotheticals	0.360091	0.369074	0.373917	0.451755	0.938003	2094	0.369001	0.414344	1	0.00898287	0.077838	0.0277959
Rv0075	Rv0075	intermediary metabolism and respiration	1.18244	1.18391	1.33697	1.4015	0.941753	2093	1.18391	1.37049	1	0.00147547	0.0645352	0.0260628
Rv2306B	Rv2306B	cell wall and cell processes	0.34584	0.354904	0.374519	0.37516	0.941753	2061	0.352657	0.374852	1	0.00906379	0.000640358	0.0260628
Rv0396	Rv0396	conserved hypotheticals	2.24171	2.08774	2.19838	2.18402	0.945505	2062	2.21554	2.19092	1	-0.153976	-0.014358	0.0243361
Rv0512	hemB	intermediary metabolism and respiration	0.533346	0.80223	1.18073	1.08358	0.945505	2092	0.646982	1.13028	1	0.268883	-0.0971521	0.0243361
Rv2933-s3	Rv2933.s3	lipid metabolism	0.601021	0.631909	0.845482	0.771298	0.945505	2092	0.626293	0.806952	1	0.0308877	-0.0741845	0.0243361
Rv3705A	Rv3705A	conserved hypotheticals	0.400402	0.458914	0.7248	0.614438	0.945505	2092	0.436664	0.66748	1	0.058512	-0.110363	0.0243361
Rv2195	qcrA	intermediary metabolism and respiration	0.312961	0.326291	0.485193	0.415319	0.945505	2062	0.326069	0.448901	1	0.0133302	-0.069874	0.0243361
Rv3544c	fadE28	lipid metabolism	1.41095	1.58496	2.06592	2.04179	0.949258	2091	1.4907	2.05339	1	0.174008	-0.02413	0.0226157
Rv3846	sodA	virulence, detoxification, adaptation	0.337881	0.348594	0.504241	0.516962	0.949258	2063	0.348122	0.510848	1	0.0107126	0.0127213	0.0226157
Rv2684	arsA	cell wall and cell processes	0.346441	0.317386	0.469191	0.424744	0.949258	2091	0.335249	0.446106	1	-0.0290553	-0.0444476	0.0226157
Rv0544c	Rv0544c	cell wall and cell processes	0.325004	0.312247	0.345943	0.349125	0.949258	2091	0.312424	0.347595	1	-0.0127573	0.00318189	0.0226157
Rv3627c	Rv3627c	conserved hypotheticals	2.08329	2.03776	2.16978	2.24349	0.953012	2064	2.05978	2.20806	1	-0.0455281	0.0737071	0.0209015
Rv3099c	Rv3099c	conserved hypotheticals	0.509937	0.592715	0.810864	0.786757	0.953012	2064	0.532527	0.798343	1	0.0827775	-0.0241069	0.0209015
Rv2261c	Rv2261c	lipid metabolism	0.497526	0.529273	0.768091	0.769115	0.953012	2064	0.499728	0.768623	1	0.0317469	0.00102402	0.0209015
Rv1616	Rv1616	cell wall and cell processes	0.454015	0.435381	0.592926	0.602538	0.953012	2064	0.43947	0.597918	1	-0.0186335	0.00961268	0.0209015
Rv0314c	Rv0314c	cell wall and cell processes	0.323354	0.38021	0.579827	0.525809	0.953012	2064	0.344218	0.551771	1	0.0568558	-0.0540184	0.0209015
Rv1925	fadD31	lipid metabolism	0.849337	0.815846	1.04501	1.07075	0.956767	2065	0.83038	1.05838	1	-0.0334902	0.0257366	0.0191936
Rv0563	htpX	virulence, detoxification, adaptation	0.785434	0.713404	0.906546	0.958761	0.956767	2065	0.72862	0.933665	1	-0.0720299	0.0522153	0.0191936
Rv3378c	Rv3378c	intermediary metabolism and respiration	0.669881	0.654023	0.860635	0.85445	0.956767	2065	0.654023	0.857423	1	-0.0158574	-0.00618419	0.0191936
Rv3777	Rv3777	intermediary metabolism and respiration	0.508807	0.414757	0.606856	0.755565	0.956767	2065	0.437124	0.684093	1	-0.0940495	0.14871	0.0191936
Rv3092c	Rv3092c	cell wall and cell processes	0.344276	0.342401	0.501496	0.488945	0.956767	2089	0.343786	0.494977	1	-0.00187505	-0.0125507	0.0191936
Rv0126	treS	virulence, detoxification, adaptation	1.71574	1.64136	1.85533	1.93185	0.960524	2066	1.68803	1.89507	1	-0.0743793	0.0765172	0.017492
Rv2335	cysE	intermediary metabolism and respiration	0.611732	0.608888	0.833509	0.943666	0.960524	2088	0.608888	0.890723	1	-0.00284398	0.110158	0.017492
Rv1242	vapC33	virulence, detoxification, adaptation	0.576316	0.577788	0.662143	0.730493	0.960524	2088	0.577788	0.697643	1	0.00147226	0.0683495	0.017492
Rv3409c	choD	lipid metabolism	0.467575	0.45813	0.559991	0.705947	0.960524	2066	0.45834	0.635797	1	-0.00944569	0.145956	0.017492
Rv1319c	Rv1319c	intermediary metabolism and respiration	1.18172	1.17347	1.40339	1.41882	0.964281	2067	1.17864	1.41141	1	-0.00824854	0.0154325	0.0157966
Rv2157c	murF	cell wall and cell processes	0.959404	0.88712	1.25728	1.40463	0.964281	2067	0.951425	1.33381	1	-0.0722837	0.147354	0.0157966
Rv0591	mce2C	virulence, detoxification, adaptation	0.823904	0.913846	1.15478	1.16689	0.964281	2087	0.839673	1.16107	1	0.0899418	0.0121149	0.0157966
Rv1795	eccD5	cell wall and cell processes	0.873428	0.832738	1.05027	1.02322	0.964281	2067	0.850077	1.03622	1	-0.0406899	-0.0270487	0.0157966
Rv0052	Rv0052	conserved hypotheticals	0.331585	0.277684	0.508253	0.50944	0.964281	2067	0.32151	0.50887	1	-0.0539017	0.00118693	0.0157966
Rv1493	mutB	lipid metabolism	1.35426	1.32732	1.45557	1.55278	0.968038	2068	1.33961	1.50606	1	-0.0269427	0.0972098	0.0141074
Rv1623c	cydA	intermediary metabolism and respiration	0.612426	0.597106	0.687164	0.705149	0.968038	2086	0.605356	0.696505	1	-0.0153197	0.0179849	0.0141074
Rv2264c	Rv2264c	conserved hypotheticals	1.49527	1.63791	1.88148	1.84216	0.971797	2069	1.57211	1.86106	1	0.142632	-0.0393175	0.0124245
Rv2818c	Rv2818c	unknown	1.25012	1.28762	1.50108	1.51107	0.971797	2069	1.25706	1.50627	1	0.0375053	0.00999192	0.0124245
Rv1083	Rv1083	conserved hypotheticals	1.26156	1.16234	1.44083	1.48696	0.971797	2069	1.2045	1.46479	1	-0.0992153	0.0461294	0.0124245
Rv0442c	PPE10	PE/PPE	0.953255	0.91557	1.25078	1.22818	0.971797	2069	0.931058	1.23904	1	-0.0376848	-0.0225986	0.0124245
Rv2713	sthA	intermediary metabolism and respiration	0.555724	0.540213	0.843021	0.882966	0.971797	2069	0.540509	0.863768	1	-0.0155108	0.0399446	0.0124245
Rv2307c	Rv2307c	conserved hypotheticals	0.424063	0.429202	0.712661	0.699455	0.971797	2085	0.429202	0.705802	1	0.00513891	-0.0132052	0.0124245
Rv2382c	mbtC	lipid metabolism	0.439087	0.400705	0.607181	0.575475	0.971797	2069	0.404966	0.590714	1	-0.0383814	-0.0317061	0.0124245
Rv2593c	ruvA	information pathways	1.342	1.68832	2.00671	2.09727	0.975556	2070	1.35746	2.05374	1	0.346327	0.0905595	0.0107478
Rv2768c	PPE43	PE/PPE	1.56442	1.60886	1.77361	1.79757	0.975556	2070	1.56491	1.78605	1	0.0444411	0.02396	0.0107478
Rv1030	kdpB	cell wall and cell processes	0.685018	0.639637	0.90887	0.960873	0.975556	2084	0.654407	0.93588	1	-0.0453813	0.0520028	0.0107478
Rv0456c	echA2	lipid metabolism	0.385331	0.409236	0.693475	0.701813	0.975556	2084	0.392236	0.697806	1	0.0239051	0.00833849	0.0107478
Rv2666	Rv2666	insertion seqs and phages	0.472327	0.516241	0.70144	0.843244	0.975556	2084	0.483493	0.77509	1	0.0439139	0.141804	0.0107478
Rv1980c	mpt64	cell wall and cell processes	0.494931	0.485729	0.666469	0.67751	0.975556	2070	0.494522	0.672204	1	-0.00920208	0.0110419	0.0107478
Rv1604	impA	intermediary metabolism and respiration	0.90025	0.808813	1.07467	1.09765	0.979316	2083	0.853762	1.0866	1	-0.0914372	0.0229773	0.00907726
Rv2319c	Rv2319c	virulence, detoxification, adaptation	0.859653	0.814375	0.8817	0.924649	0.979316	2083	0.828841	0.904007	1	-0.0452772	0.0429486	0.00907726
Rv0730	Rv0730	intermediary metabolism and respiration	0.508365	0.540317	0.87679	0.817456	0.979316	2071	0.528824	0.845973	1	0.0319521	-0.0593341	0.00907726
Rv2160A	Rv2160A	regulatory proteins	0.530387	0.508984	0.713237	0.845191	0.979316	2071	0.524527	0.781771	1	-0.0214026	0.131953	0.00907726
Rv1709	scpA	cell wall and cell processes	0.546575	0.543571	0.617683	0.674723	0.979316	2071	0.543571	0.647309	1	-0.00300425	0.05704	0.00907726
Rv0767c	Rv0767c	conserved hypotheticals	0.424975	0.383006	0.585756	0.543438	0.979316	2071	0.39992	0.563777	1	-0.0419686	-0.042318	0.00907726
Rv2782c	pepR	intermediary metabolism and respiration	0.956234	0.905629	1.2683	1.33859	0.983076	2072	0.915897	1.30481	1	-0.0506042	0.0702965	0.00741295
Rv0169	mce1A	virulence, detoxification, adaptation	0.712566	0.652898	0.976867	1.01878	0.983076	2082	0.687155	0.998636	1	-0.059668	0.0419141	0.00741295
Rv2552c	aroE	intermediary metabolism and respiration	0.335441	0.41043	0.992858	0.787044	0.983076	2072	0.39716	0.885963	1	0.0749887	-0.205814	0.00741295
Rv2589	gabT	intermediary metabolism and respiration	0.39098	0.421819	0.66308	0.634591	0.983076	2082	0.394615	0.648283	1	0.0308385	-0.0284883	0.00741295
Rv2317	uspB	cell wall and cell processes	0.477942	0.477607	0.564478	0.549987	0.983076	2072	0.477607	0.556952	1	-0.000334716	-0.0144911	0.00741295
Rv1146	mmpL13b	cell wall and cell processes	1.22484	1.48721	2.06208	1.93033	0.986836	2081	1.4565	1.99365	1	0.262372	-0.131749	0.00575483
Rv1371	Rv1371	cell wall and cell processes	1.60175	1.62925	1.83602	1.83357	0.986836	2081	1.6249	1.83475	1	0.0274986	-0.00244546	0.00575483
Rv0227c	Rv0227c	cell wall and cell processes	1.64993	1.4854	1.89018	1.85138	0.986836	2081	1.62284	1.87003	1	-0.164528	-0.0387912	0.00575483
Rv3873	PPE68	PE/PPE	0.507384	0.41797	0.838619	0.933226	0.986836	2073	0.445903	0.887756	1	-0.0894135	0.0946072	0.00575483
Rv3155	nuoK	intermediary metabolism and respiration	1.04638	0.90376	1.14857	1.13358	0.986836	2073	0.976157	1.14079	1	-0.142615	-0.0149929	0.00575483
Rv2039c	Rv2039c	cell wall and cell processes	0.733135	0.731511	0.840412	0.820656	0.986836	2073	0.731511	0.830151	1	-0.00162413	-0.0197563	0.00575483
Rv3271c	Rv3271c	cell wall and cell processes	0.621293	0.586699	0.794585	0.87942	0.986836	2073	0.595749	0.838646	1	-0.0345943	0.0848351	0.00575483
Rv2448c	valS	information pathways	2.05257	2.08473	2.14148	2.07596	0.990597	2080	2.06998	2.10745	1	0.0321545	-0.0655135	0.00410289
Rv2921c	ftsY	cell wall and cell processes	1.38361	1.33166	1.56997	1.67869	0.990597	2080	1.36405	1.62644	1	-0.0519464	0.108722	0.00410289
Rv3607c	folB	intermediary metabolism and respiration	0.788141	0.782669	0.963993	0.930767	0.990597	2074	0.782669	0.946736	1	-0.00547161	-0.0332262	0.00410289
Rv3757c	proW	virulence, detoxification, adaptation	0.621964	0.600791	0.727224	0.811094	0.990597	2074	0.608432	0.770784	1	-0.0211733	0.0838696	0.00410289
Rv0936	pstA2	cell wall and cell processes	0.363646	0.349779	0.462336	0.42929	0.990597	2074	0.354113	0.445173	1	-0.013867	-0.0330467	0.00410289
Rv3507-s1	Rv3507.s1	PE/PPE	1.75738	1.67103	2.03124	2.05976	0.994358	2079	1.69829	2.04605	1	-0.0863471	0.0285272	0.00245712
Rv3769	Rv3769	conserved hypotheticals	1.30881	1.33897	1.57452	1.59114	0.994358	2079	1.33247	1.58315	1	0.0301675	0.0166199	0.00245712
Rv1141c	echA11	lipid metabolism	1.0222	1.14745	1.4852	1.43855	0.994358	2079	1.06584	1.46097	1	0.125253	-0.0466533	0.00245712
Rv1578c	Rv1578c	insertion seqs and phages	0.904324	0.887198	1.17974	1.14429	0.994358	2079	0.887848	1.16133	1	-0.0171253	-0.0354488	0.00245712
Rv3800c-s1	Rv3800c.s1	lipid metabolism	0.667881	0.745434	1.1087	1.02064	0.994358	2075	0.735316	1.06296	1	0.0775534	-0.0880611	0.00245712
Rv3798	Rv3798	insertion seqs and phages	0.292514	0.322462	0.362502	0.352653	0.994358	2075	0.298568	0.357387	1	0.0299477	-0.00984938	0.00245712
Rv0590	mce2B	virulence, detoxification, adaptation	0.944053	0.936939	1.19395	1.27291	0.998119	2078	0.937145	1.23496	1	-0.00711427	0.0789586	0.000817501
Rv2394	ggtB	intermediary metabolism and respiration	0.856638	0.994769	1.1837	1.18167	0.998119	2076	0.931463	1.18265	1	0.138131	-0.00203117	0.000817501
Rv3638	Rv3638	insertion seqs and phages	0.295442	0.329705	0.49257	0.444478	0.998119	2078	0.30262	0.467592	1	0.034263	-0.0480924	0.000817501
Rv2059	Rv2059	conserved hypotheticals	0.828684	0.886077	1.10603	1.09068	1	2077	0.860501	1.09806	1	0.0573922	-0.0153476	0
Rv0051	Rv0051	cell wall and cell processes	0.371499	0.39691	0.532221	0.487524	1	2077	0.38065	0.509006	1	0.0254111	-0.0446971	0
Rv1988	erm.37.	intermediary metabolism and respiration	0.339613	0.323179	0.37039	0.364601	1	2077	0.324584	0.367383	1	-0.0164341	-0.00578887	0

## Sheet: IDBCG_IVBCG
rv_name	protein	functional_category	ID.median	IV.median	ID.mean	IV.mean	p_val	statistic	median.intensity	mean.intensity	fdr	difference_median	difference_mean	neglog_pval
Rv0235c	Rv0235c	cell wall and cell processes	0.44836	0.0159583	0.424705	0.0203073	1.20544e-06	15	0.0904441	0.134593	0.000350085	-0.432402	-0.404397	5.91886
Rv1041c	Rv1041c	insertion seqs and phages	0.81133	0.21901	0.765306	0.236583	1.36296e-06	16	0.270711	0.386005	0.000350085	-0.59232	-0.528723	5.86552
Rv3660c	Rv3660c	virulence, detoxification, adaptation	0.483083	0.113373	0.520067	0.110097	1.73945e-06	18	0.21837	0.225958	0.000350085	-0.369709	-0.40997	5.75959
Rv2264c	Rv2264c	conserved hypotheticals	0.146841	0.5324	0.184161	0.713087	1.96337e-06	410	0.376027	0.563608	0.000350085	0.385559	0.528926	5.707
Rv0878c	PPE13	PE/PPE	0.561672	0.0667772	0.529557	0.107335	2.49709e-06	21	0.208295	0.226659	0.000350085	-0.494895	-0.422223	5.60257
Rv3386	Rv3386	insertion seqs and phages	0.338585	-0.0165399	0.323576	-0.0254245	3.16861e-06	23	0.0404902	0.073206	0.000350085	-0.355125	-0.349	5.49913
Rv0418	lpqL	cell wall and cell processes	0.468954	0.0735521	0.452941	0.0992314	3.56626e-06	24	0.193237	0.199193	0.000350085	-0.395402	-0.35371	5.44779
Rv2967c	pca	intermediary metabolism and respiration	0.373975	0.0686417	0.399931	0.0882724	4.01152e-06	25	0.156846	0.17635	0.000350085	-0.305333	-0.311658	5.39669
Rv0182c	sigG	information pathways	0.35435	-0.0154444	0.328578	-0.0176304	4.50978e-06	26	0.0473772	0.0802111	0.000350085	-0.369794	-0.346208	5.34584
Rv0633c	Rv0633c	cell wall and cell processes	0.412341	0.0467855	0.412042	0.0626166	5.06702e-06	27	0.165512	0.161367	0.000350085	-0.365555	-0.349425	5.29525
Rv2733c	Rv2733c	conserved hypotheticals	0.367732	-0.0227391	0.370499	-0.009821	5.06702e-06	27	0.0725606	0.0976607	0.000350085	-0.390471	-0.38032	5.29525
Rv2471	aglA	intermediary metabolism and respiration	0.488578	0.00989208	0.494584	0.0170025	6.38561e-06	29	0.138352	0.151971	0.000404422	-0.478686	-0.477581	5.1948
Rv0143c	Rv0143c	cell wall and cell processes	0.464084	0.110773	0.449263	0.122525	7.16234e-06	30	0.236206	0.214864	0.0004068	-0.353312	-0.326738	5.14495
Rv3778c	Rv3778c	intermediary metabolism and respiration	0.379772	0.0383132	0.388013	0.0399847	8.02894e-06	31	0.120341	0.13834	0.0004068	-0.341459	-0.348028	5.09534
Rv1489A	Rv1489A	conserved hypotheticals	0.327805	0.088104	0.30111	0.0584356	8.02894e-06	31	0.131937	0.127018	0.0004068	-0.239701	-0.242675	5.09534
Rv1500	Rv1500	intermediary metabolism and respiration	0.519716	0.0225371	0.475493	0.0613719	1.00721e-05	33	0.184838	0.178406	0.000478426	-0.497179	-0.414121	4.99688
Rv0589	mce2A	virulence, detoxification, adaptation	0.436453	0.819872	0.449452	1.02468	1.26064e-05	394	0.711401	0.862115	0.000504256	0.383419	0.575227	4.89941
Rv3726	Rv3726	intermediary metabolism and respiration	0.549498	0.102236	0.523626	0.131773	1.26064e-05	35	0.176409	0.242514	0.000504256	-0.447262	-0.391853	4.89941
Rv0501	galE2	intermediary metabolism and respiration	0.394279	-0.0631709	0.391599	-0.057256	1.26064e-05	35	0.0503897	0.0695942	0.000504256	-0.45745	-0.448855	4.89941
Rv1376	Rv1376	conserved hypotheticals	0.464484	0.00310937	0.442916	0.0680833	1.57423e-05	37	0.117059	0.174014	0.000529418	-0.461375	-0.374833	4.80293
Rv1099c	glpX	intermediary metabolism and respiration	0.351074	0.00524617	0.343012	0.0186356	1.57423e-05	37	0.0743354	0.110307	0.000529418	-0.345828	-0.324376	4.80293
Rv3511_US	Rv3511_US	PE/PPE	0.345998	0.0542681	0.351397	0.0678011	1.57423e-05	37	0.118999	0.147948	0.000529418	-0.29173	-0.283596	4.80293
Rv0592	mce2D	virulence, detoxification, adaptation	0.394279	0.92747	0.443448	1.34719	1.75767e-05	391	0.73855	1.09179	0.000529418	0.533191	0.903746	4.75506
Rv3043c	ctaD	intermediary metabolism and respiration	0.232661	0.454671	0.249985	0.520842	1.75767e-05	391	0.423524	0.444296	0.000529418	0.22201	0.270857	4.75506
Rv1595	nadB	intermediary metabolism and respiration	0.338585	0.023505	0.350749	0.0389008	1.75767e-05	38	0.0886843	0.127032	0.000529418	-0.31508	-0.311848	4.75506
Rv3190c	Rv3190c	conserved hypotheticals	0.465974	0.162434	0.485078	0.134479	1.96136e-05	39	0.223276	0.233561	0.000529418	-0.30354	-0.350599	4.70744
Rv1384	carB	intermediary metabolism and respiration	0.454395	0.0411657	0.444075	0.0438876	1.96136e-05	39	0.144768	0.156984	0.000529418	-0.413229	-0.400188	4.70744
Rv2447c	folC	intermediary metabolism and respiration	0.328471	0.024947	0.300079	0.024405	1.96136e-05	39	0.0891017	0.102313	0.000529418	-0.303524	-0.275674	4.70744
Rv3856c	Rv3856c	conserved hypotheticals	0.598785	0.268905	0.679024	0.27212	2.1874e-05	40	0.302896	0.387114	0.000529418	-0.32988	-0.406905	4.66007
Rv1188	Rv1188	intermediary metabolism and respiration	0.529253	0.205037	0.544136	0.225688	2.1874e-05	40	0.324127	0.315685	0.000529418	-0.324216	-0.318448	4.66007
Rv3197A	whiB7	regulatory proteins	0.514573	0.0984375	0.534307	0.123985	2.43811e-05	41	0.209678	0.239946	0.000529418	-0.416136	-0.410321	4.61295
Rv2150c	ftsZ	cell wall and cell processes	0.429312	0.136027	0.461372	0.156079	2.43811e-05	41	0.281243	0.242358	0.000529418	-0.293285	-0.305293	4.61295
Rv0784	Rv0784	conserved hypotheticals	0.459432	0.205243	0.47707	0.189609	2.43811e-05	41	0.235658	0.270848	0.000529418	-0.254189	-0.287461	4.61295
Rv3350c-s5	Rv3350c.s5	PE/PPE	0.334984	-0.0316685	0.44046	0.115366	2.43811e-05	41	0.0319575	0.20724	0.000529418	-0.366653	-0.325095	4.61295
Rv2742c	Rv2742c	conserved hypotheticals	0.351074	0.0178306	0.324231	0.0241447	2.43811e-05	41	0.070999	0.108952	0.000529418	-0.333244	-0.300086	4.61295
Rv1660	pks10	lipid metabolism	0.403356	0.0706259	0.35022	0.0935324	2.71601e-05	42	0.150054	0.166075	0.000573379	-0.33273	-0.256688	4.56607
Rv2440c	obg	intermediary metabolism and respiration	0.459448	0.0825057	0.464934	0.115308	3.02385e-05	43	0.1492	0.214116	0.000581172	-0.376943	-0.349626	4.51944
Rv1645c	Rv1645c	conserved hypotheticals	0.483083	0.158343	0.419901	0.162877	3.3628e-05	44	0.223225	0.235514	0.000581172	-0.32474	-0.257024	4.4733
Rv1442	bisC	intermediary metabolism and respiration	0.755978	0.166618	0.740507	0.248878	3.36468e-05	44	0.254274	0.387816	0.000581172	-0.58936	-0.491629	4.47306
Rv3045	adhC	intermediary metabolism and respiration	0.292977	0.617209	0.317363	0.656286	3.36468e-05	385	0.455287	0.560503	0.000581172	0.324232	0.338923	4.47306
Rv0609A	Rv0609A	conserved hypotheticals	0.483083	0.082027	0.477097	0.14972	3.36468e-05	44	0.191654	0.24224	0.000581172	-0.401056	-0.327376	4.47306
Rv0787	Rv0787	conserved hypotheticals	0.403356	0.0812503	0.384089	0.0918783	3.36468e-05	44	0.16876	0.17446	0.000581172	-0.322105	-0.292211	4.47306
Rv1866	Rv1866	lipid metabolism	0.360747	0.108843	0.405562	0.110732	3.36468e-05	44	0.176728	0.194054	0.000581172	-0.251904	-0.294829	4.47306
Rv0115	hddA	cell wall and cell processes	0.367732	0.088104	0.363249	0.0748319	3.36468e-05	44	0.115642	0.156341	0.000581172	-0.279628	-0.288417	4.47306
Rv0942	Rv0942	conserved hypotheticals	0.373975	0.0551619	0.375526	0.0751827	3.74179e-05	45	0.107706	0.160062	0.000631947	-0.318813	-0.300344	4.42692
Rv1689	tyrS	information pathways	0.529253	-0.0261982	0.481004	0.0770939	4.1588e-05	46	0.091998	0.191242	0.000672488	-0.555451	-0.40391	4.38103
Rv0088	Rv0088	lipid metabolism	0.444235	0.141792	0.431892	0.170964	4.1588e-05	46	0.253277	0.244704	0.000672488	-0.302443	-0.260928	4.38103
Rv1774	Rv1774	intermediary metabolism and respiration	0.600799	0.19884	0.585219	0.312451	4.61967e-05	47	0.299278	0.389537	0.000688421	-0.401959	-0.272768	4.33539
Rv2723	Rv2723	cell wall and cell processes	0.564331	0.171411	0.525579	0.207816	4.61967e-05	47	0.29194	0.297619	0.000688421	-0.39292	-0.317763	4.33539
Rv0885	Rv0885	conserved hypotheticals	0.431235	0.0905877	0.40901	0.0973674	4.61967e-05	47	0.135654	0.18544	0.000688421	-0.340647	-0.311643	4.33539
Rv0557	mgtA	lipid metabolism	0.333	0.000394588	0.313628	0.0470551	4.61967e-05	47	0.0484561	0.122391	0.000688421	-0.332605	-0.266573	4.33539
Rv1523	Rv1523	intermediary metabolism and respiration	0.462106	0.0663643	0.51489	0.12765	5.12868e-05	48	0.127488	0.237087	0.000735434	-0.395741	-0.38724	4.28999
Rv2614A	Rv2614A	conserved hypotheticals	0.39822	0.0700659	0.361762	0.0758614	5.12868e-05	48	0.113526	0.156659	0.000735434	-0.328154	-0.285901	4.28999
Rv3220c	Rv3220c	regulatory proteins	0.514573	-0.13494	0.481186	-0.0430277	5.69056e-05	49	0.0233846	0.10512	0.000800893	-0.649513	-0.524214	4.24485
Rv3671c	Rv3671c	intermediary metabolism and respiration	0.74252	0.240449	0.776249	0.263495	6.3104e-05	50	0.33443	0.408404	0.000812865	-0.502072	-0.512754	4.19994
Rv3531c	Rv3531c	conserved hypotheticals	0.639427	0.294073	0.686202	0.278274	6.3104e-05	50	0.337605	0.393558	0.000812865	-0.345354	-0.407928	4.19994
Rv1970	lprM	cell wall and cell processes	0.523579	0.175372	0.589067	0.228328	6.3104e-05	50	0.262513	0.330276	0.000812865	-0.348207	-0.360739	4.19994
Rv3028c	fixB	intermediary metabolism and respiration	0.509411	0.158173	0.547578	0.220312	6.3104e-05	50	0.300078	0.3128	0.000812865	-0.351239	-0.327266	4.19994
Rv2081c	Rv2081c	cell wall and cell processes	0.509411	0.115198	0.465679	0.16153	6.3104e-05	50	0.191449	0.247485	0.000812865	-0.394214	-0.304149	4.19994
Rv3132c	devS	regulatory proteins	0.300124	0.581727	0.356048	0.745709	6.99379e-05	378	0.487466	0.635587	0.000843695	0.281604	0.389661	4.15529
Rv1860	apa	cell wall and cell processes	0.0761588	0.39723	0.362997	0.797186	6.99379e-05	378	0.32194	0.674481	0.000843695	0.321072	0.434189	4.15529
Rv2824c	Rv2824c	conserved hypotheticals	0.376393	-0.00728635	0.409713	0.0492289	6.99379e-05	51	0.13223	0.151105	0.000843695	-0.383679	-0.360484	4.15529
Rv0160c	PE4	PE/PPE	0.405451	0.0700659	0.338097	0.0577092	6.99379e-05	51	0.112572	0.136949	0.000843695	-0.335386	-0.280388	4.15529
Rv2548A	Rv2548A	conserved hypotheticals	0.347944	1.94261	0.713823	2.1433	7.74679e-05	377	1.6744	1.73932	0.000919932	1.59467	1.42947	4.11088
Rv2055c	rpsR2	information pathways	0.345292	0.0447244	0.3469	0.0663237	8.57601e-05	53	0.166236	0.145617	0.000987541	-0.300568	-0.280576	4.06671
Rv2374c-sA	Rv2374c.sA	virulence, detoxification, adaptation	0.389412	0.0275356	0.345693	0.0526717	8.57601e-05	53	0.0926518	0.135482	0.000987541	-0.361876	-0.293022	4.06671
Rv0225	Rv0225	cell wall and cell processes	0.620586	0.366518	0.645644	0.402152	9.48861e-05	54	0.453535	0.470965	0.00104512	-0.254069	-0.243493	4.0228
Rv1887	Rv1887	conserved hypotheticals	0.506353	0.0644863	0.425791	0.120247	9.48861e-05	54	0.139151	0.206596	0.00104512	-0.441866	-0.305545	4.0228
Rv3670	ephE	virulence, detoxification, adaptation	0.453458	0.0603221	0.409383	0.106663	9.48861e-05	54	0.138136	0.192215	0.00104512	-0.393136	-0.30272	4.0228
Rv3005c	Rv3005c	conserved hypotheticals	0.483083	1.01604	0.561802	1.2696	0.000104872	374	0.819689	1.06957	0.00110753	0.53296	0.707799	3.97934
Rv0583c	lpqN	cell wall and cell processes	1.06846	3.18554	1.40351	3.34494	0.000104924	374	2.5355	2.79627	0.00110753	2.11708	1.94143	3.97913
Rv1655	argD	intermediary metabolism and respiration	0.402865	0.139229	0.413663	0.143089	0.000104924	55	0.17467	0.219556	0.00110753	-0.263636	-0.270574	3.97913
Rv1422	Rv1422	conserved hypotheticals	0.503028	0.165191	0.52111	0.319984	0.000115901	56	0.261818	0.376824	0.00114452	-0.337837	-0.201126	3.93591
Rv0330c	Rv0330c	conserved hypotheticals	0.506353	0.176625	0.738303	0.246152	0.000115958	56	0.282891	0.385238	0.00114452	-0.329728	-0.492151	3.9357
Rv1640c	lysX	information pathways	0.504231	0.272392	0.485569	0.264827	0.000115958	56	0.310543	0.327211	0.00114452	-0.231839	-0.220741	3.9357
Rv1295	thrC	intermediary metabolism and respiration	0.402098	0.133256	0.40895	0.182269	0.000115958	56	0.248852	0.246331	0.00114452	-0.268842	-0.226681	3.9357
Rv1006	Rv1006	conserved hypotheticals	0.330149	-0.00473793	0.34495	0.112471	0.000115958	56	0.0597239	0.178172	0.00114452	-0.334887	-0.232479	3.9357
Rv2837c	Rv2837c	conserved hypotheticals	0.817623	0.339169	0.837378	0.398115	0.000128079	57	0.464762	0.522255	0.00123216	-0.478455	-0.439263	3.89252
Rv3541c	Rv3541c	conserved hypotheticals	0.156119	0.37862	0.242107	0.48006	0.000128079	372	0.301598	0.412812	0.00123216	0.222501	0.237953	3.89252
Rv2435c	Rv2435c	intermediary metabolism and respiration	0.376305	0.125369	0.37174	0.129527	0.000141388	58	0.177112	0.197979	0.00134319	-0.250936	-0.242213	3.84959
Rv1600	hisC1	intermediary metabolism and respiration	0.628464	0.016261	0.721263	0.0591784	0.000155992	59	0.329908	0.246289	0.00144578	-0.612203	-0.662085	3.8069
Rv1226c	Rv1226c	cell wall and cell processes	0.385431	0.118683	0.344698	0.139257	0.000155992	59	0.201515	0.197316	0.00144578	-0.266748	-0.205441	3.8069
Rv2492	Rv2492	conserved hypotheticals	0.506353	0.129926	0.461778	0.193293	0.000172007	60	0.238944	0.269169	0.001575	-0.376427	-0.268485	3.76445
Rv2608	PPE42	PE/PPE	0.440573	0.676793	0.478761	0.922391	0.000189559	368	0.608355	0.797018	0.00169488	0.236221	0.44363	3.72226
Rv3479	Rv3479	cell wall and cell processes	0.467439	0.167295	0.426356	0.178834	0.000189559	61	0.20109	0.248786	0.00169488	-0.300144	-0.247523	3.72226
Rv0433	Rv0433	conserved hypotheticals	0.570165	0.253962	0.555888	0.288506	0.000208689	62	0.386967	0.364071	0.00176306	-0.316203	-0.267382	3.6805
Rv0194	Rv0194	cell wall and cell processes	0.549498	0.314839	0.545527	0.322136	0.000208784	62	0.366543	0.385268	0.00176306	-0.234659	-0.223391	3.6803
Rv3044	fecB	cell wall and cell processes	0.441075	0.125491	0.433505	0.179765	0.000208784	62	0.181164	0.251474	0.00176306	-0.315585	-0.25374	3.6803
Rv2040c	Rv2040c	cell wall and cell processes	0.489292	0.135919	0.446909	0.197153	0.000208784	62	0.23707	0.267736	0.00176306	-0.353373	-0.249757	3.6803
Rv0585c	Rv0585c	cell wall and cell processes	0.357552	0.0828647	0.304792	0.0885584	0.000208784	62	0.154673	0.149668	0.00176306	-0.274687	-0.216234	3.6803
Rv0385	Rv0385	intermediary metabolism and respiration	0.551796	0.173647	0.549478	0.280715	0.000229829	63	0.277691	0.35667	0.00180072	-0.378148	-0.268763	3.6386
Rv1419	Rv1419	conserved hypotheticals	0.201928	0.500387	0.262662	0.679973	0.000229829	366	0.436403	0.562037	0.00180072	0.298459	0.417311	3.6386
Rv2400c	subI	cell wall and cell processes	0.440573	0.0605863	0.512513	0.143598	0.000229829	63	0.158703	0.247857	0.00180072	-0.379986	-0.368914	3.6386
Rv3022c-m1	Rv3022c.m1	PE/PPE	0.347339	0.246218	0.38266	0.243888	0.000229829	63	0.295051	0.283106	0.00180072	-0.101121	-0.138772	3.6386
Rv1746	pknF	regulatory proteins	0.397609	-0.00920442	0.40769	0.166057	0.000229829	63	0.122371	0.234345	0.00180072	-0.406813	-0.241633	3.6386
Rv0176	Rv0176	cell wall and cell processes	0.357552	0.208211	0.33519	0.191775	0.000229829	63	0.256874	0.232305	0.00180072	-0.149341	-0.143415	3.6386
Rv1182	papA3	lipid metabolism	0.376305	0.0121601	0.349631	0.0526457	0.000229829	63	0.0769829	0.136576	0.00180072	-0.364145	-0.296985	3.6386
Rv2100	Rv2100	insertion seqs and phages	0.397609	1.08947	0.478482	1.48178	0.000252853	365	0.665564	1.19824	0.00194109	0.691859	1.0033	3.59713
Rv2236c	cobD	intermediary metabolism and respiration	0.600799	0.187565	0.568717	0.266347	0.000252853	64	0.297227	0.3518	0.00194109	-0.413234	-0.30237	3.59713
Rv1634	Rv1634	cell wall and cell processes	0.786024	0.422353	0.787446	0.479078	0.000305535	66	0.519823	0.566225	0.00223275	-0.363671	-0.308369	3.51494
Rv2781c	Rv2781c	intermediary metabolism and respiration	0.689071	0.275942	0.737719	0.314548	0.000305535	66	0.384219	0.43414	0.00223275	-0.413128	-0.423171	3.51494
Rv0331	Rv0331	intermediary metabolism and respiration	0.625781	0.339169	0.642237	0.398184	0.000305535	66	0.403674	0.467156	0.00223275	-0.286613	-0.244053	3.51494
Rv2685	arsB1	cell wall and cell processes	0.684498	0.336988	0.628172	0.362188	0.000305535	66	0.422553	0.437357	0.00223275	-0.34751	-0.265984	3.51494
Rv1751	Rv1751	intermediary metabolism and respiration	0.404755	0.111847	0.418735	0.133017	0.000305535	66	0.182644	0.213763	0.00223275	-0.292907	-0.285719	3.51494
Rv1429	Rv1429	conserved hypotheticals	0.51202	0.239265	0.535353	0.321146	0.000335575	67	0.290675	0.381683	0.00240601	-0.272755	-0.214207	3.47421
Rv3320c	vapC44	virulence, detoxification, adaptation	0.328471	0.0709084	0.338636	0.136746	0.000335575	67	0.183797	0.193802	0.00240601	-0.257563	-0.20189	3.47421
Rv1706c	PPE23	PE/PPE	0.633218	0.246615	0.671737	0.465203	0.000368363	68	0.349398	0.523572	0.00259218	-0.386603	-0.206533	3.43372
Rv1548c	PPE21	PE/PPE	0.357552	0.190159	0.410963	0.17076	0.000368363	68	0.236583	0.238643	0.00259218	-0.167393	-0.240203	3.43372
Rv2113	Rv2113	cell wall and cell processes	0.725842	0.402516	0.72869	0.504319	0.000403959	69	0.49816	0.567728	0.00279214	-0.323326	-0.224371	3.39366
Rv1508c	Rv1508c	cell wall and cell processes	0.357552	0.135257	0.327347	0.14541	0.000404126	69	0.182917	0.196827	0.00279214	-0.222295	-0.181937	3.39348
Rv3878	espJ	cell wall and cell processes	0.360747	0.655454	0.376757	1.03132	0.000443113	359	0.545437	0.846332	0.00295408	0.294706	0.654559	3.35349
Rv1557	mmpL6	cell wall and cell processes	0.636765	0.318621	0.644901	0.383607	0.000443113	70	0.404527	0.457451	0.00295408	-0.318144	-0.261294	3.35349
Rv3470c	ilvB2	intermediary metabolism and respiration	0.455082	0.132467	0.515281	0.166524	0.000443113	70	0.21828	0.265085	0.00295408	-0.322615	-0.348757	3.35349
Rv3260c	whiB2	regulatory proteins	0.327595	0.0984375	0.355137	0.112364	0.000443113	70	0.200366	0.180974	0.00295408	-0.229158	-0.242773	3.35349
Rv1578c	Rv1578c	insertion seqs and phages	0.376305	1.42017	0.758132	1.64578	0.000485588	358	1.08701	1.39492	0.00312751	1.04386	0.887646	3.31373
Rv0086	hycQ	intermediary metabolism and respiration	0.575376	0.308052	0.584061	0.372889	0.000485588	71	0.42356	0.432568	0.00312751	-0.267324	-0.211172	3.31373
Rv0450c	mmpL4	cell wall and cell processes	0.386058	0.0965818	0.376857	0.118235	0.000485588	71	0.185017	0.191324	0.00312751	-0.289477	-0.258621	3.31373
Rv3794	embA	cell wall and cell processes	0.338323	0.114953	0.317228	0.126183	0.000485588	71	0.161834	0.180174	0.00312751	-0.22337	-0.191045	3.31373
Rv1777	cyp144	intermediary metabolism and respiration	0.697886	1.00197	0.681771	1.06474	0.000531836	357	0.866754	0.956512	0.00331307	0.304083	0.382972	3.27422
Rv1101c	Rv1101c	cell wall and cell processes	0.412647	0.143655	0.3944	0.198996	0.000531836	72	0.222143	0.254219	0.00331307	-0.268992	-0.195404	3.27422
Rv3437	Rv3437	cell wall and cell processes	0.459432	0.0806262	0.36462	0.127934	0.000531836	72	0.143093	0.194823	0.00331307	-0.378805	-0.236686	3.27422
Rv1002c	Rv1002c	cell wall and cell processes	0.350497	0.0786136	0.361707	0.122634	0.000531836	72	0.21136	0.190198	0.00331307	-0.271884	-0.239073	3.27422
Rv1169c	lipX	PE/PPE	0.138781	0.359021	0.147945	0.366645	0.000581934	356	0.245501	0.304839	0.00353954	0.220241	0.2187	3.23513
Rv1254	Rv1254	intermediary metabolism and respiration	0.709921	0.426243	0.728119	0.471469	0.000582162	73	0.530891	0.544	0.00353954	-0.283678	-0.25665	3.23496
Rv3383c	idsB	lipid metabolism	0.418713	0.193213	0.445232	0.237405	0.000582162	73	0.25935	0.296138	0.00353954	-0.2255	-0.207827	3.23496
Rv1044	Rv1044	conserved hypotheticals	0.428461	0.0873313	0.44446	0.312921	0.000636893	74	0.16565	0.350095	0.00384158	-0.341129	-0.131539	3.19593
Rv0910	Rv0910	conserved hypotheticals	0.435386	0.177125	0.417484	0.197386	0.00069638	75	0.257507	0.259588	0.00416731	-0.258261	-0.220098	3.15715
Rv3815c	Rv3815c	intermediary metabolism and respiration	0.333	0.0844288	0.332779	0.175013	0.000760997	76	0.201356	0.219599	0.00448339	-0.248571	-0.157766	3.11862
Rv3026c	Rv3026c	conserved hypotheticals	0.386058	0.169521	0.36406	0.180202	0.000760997	76	0.253358	0.232162	0.00448339	-0.216537	-0.183858	3.11862
Rv3783	rfbD	cell wall and cell processes	0.515025	0.255163	0.504878	0.281104	0.000831144	77	0.343424	0.344345	0.00482191	-0.259862	-0.223774	3.08032
Rv0228	Rv0228	intermediary metabolism and respiration	0.35069	0.146974	0.34763	0.213594	0.000831144	77	0.230381	0.251474	0.00482191	-0.203716	-0.134036	3.08032
Rv0075	Rv0075	intermediary metabolism and respiration	0.966833	0.502854	0.928949	0.687726	0.000907251	78	0.630869	0.755898	0.00518429	-0.463979	-0.241222	3.04227
Rv3629c	Rv3629c	cell wall and cell processes	0.496305	0.225564	0.475801	0.256621	0.000907251	78	0.252874	0.318563	0.00518429	-0.270741	-0.21918	3.04227
Rv0538	Rv0538	cell wall and cell processes	0.426584	1.53098	0.891488	1.86082	0.000989773	350	1.19198	1.58688	0.00553108	1.1044	0.969335	3.00446
Rv2192c	trpD	intermediary metabolism and respiration	0.444235	0.690881	0.439192	1.04615	0.000989773	350	0.592281	0.874621	0.00553108	0.246645	0.606962	3.00446
Rv3162c	Rv3162c	cell wall and cell processes	0.360747	0.180693	0.342655	0.19615	0.000989773	79	0.242061	0.237554	0.00553108	-0.180054	-0.146505	3.00446
Rv3736	Rv3736	regulatory proteins	0.468954	0.243196	0.443542	0.266608	0.0010792	80	0.269277	0.316611	0.00581696	-0.225758	-0.176934	2.9669
Rv2333c-m2	Rv2333c.m2	cell wall and cell processes	0.270529	0.42531	0.292907	0.438425	0.0010792	349	0.402646	0.397301	0.00581696	0.154781	0.145518	2.9669
Rv1949c	Rv1949c	conserved hypotheticals	0.376305	0.0490386	0.38584	0.103657	0.0010792	80	0.174763	0.183405	0.00581696	-0.327267	-0.282183	2.9669
Rv2998A	Rv2998A	conserved hypotheticals	0.38529	0.0989926	0.330318	0.143632	0.0010792	80	0.180679	0.196391	0.00581696	-0.286298	-0.186686	2.9669
Rv2124c-s2	Rv2124c.s2	intermediary metabolism and respiration	0.342106	0.1481	0.326833	0.17699	0.0010792	80	0.205657	0.219336	0.00581696	-0.194006	-0.149843	2.9669
Rv0313	Rv0313	conserved hypotheticals	0.821339	2.72801	1.1885	2.77026	0.00117605	348	2.17907	2.32324	0.00603917	1.90667	1.58176	2.92957
Rv1223	htrA	intermediary metabolism and respiration	0.418518	1.13252	0.73884	1.83479	0.00117605	348	0.942624	1.52506	0.00603917	0.714005	1.09595	2.92957
Rv3580c	cysS1	information pathways	0.551796	0.0743639	0.525434	0.209435	0.00117605	81	0.194462	0.298739	0.00603917	-0.477432	-0.315999	2.92957
Rv3228	Rv3228	conserved hypotheticals	0.410933	0.103863	0.367203	0.16752	0.00117605	81	0.156713	0.223952	0.00603917	-0.30707	-0.199683	2.92957
Rv2910c	Rv2910c	conserved hypotheticals	0.376305	0.15246	0.353995	0.152693	0.00117605	81	0.174061	0.209582	0.00603917	-0.223845	-0.201303	2.92957
Rv1859	modC	cell wall and cell processes	0.386058	0.0652835	0.336966	0.170897	0.00117605	81	0.114204	0.21783	0.00603917	-0.320775	-0.166069	2.92957
Rv1678	Rv1678	cell wall and cell processes	0.338585	0.0996826	0.381757	0.146489	0.00117605	81	0.195286	0.212978	0.00603917	-0.238903	-0.235268	2.92957
Rv3237c	Rv3237c	conserved hypotheticals	0.375958	0.128295	0.392563	0.15919	0.00128087	82	0.217392	0.225143	0.00653332	-0.247663	-0.233373	2.89249
Rv2665	Rv2665	conserved hypotheticals	0.35435	0.189838	0.36018	0.204375	0.00139379	83	0.23362	0.248407	0.00701751	-0.164512	-0.155806	2.8558
Rv0590	mce2B	virulence, detoxification, adaptation	0.392317	0.582608	0.547852	0.683657	0.00139427	346	0.503727	0.645278	0.00701751	0.19029	0.135805	2.85565
Rv0170	mce1B	virulence, detoxification, adaptation	0.404755	0.555344	0.416531	0.736019	0.00151686	345	0.492311	0.645729	0.00738981	0.15059	0.319488	2.81906
Rv1923	lipD	intermediary metabolism and respiration	0.529948	0.229895	0.48653	0.284327	0.00151686	84	0.289242	0.341471	0.00738981	-0.300053	-0.202203	2.81906
Rv0062	celA1	intermediary metabolism and respiration	0.468954	0.0383254	0.407609	0.139066	0.00151686	84	0.18505	0.214959	0.00738981	-0.430629	-0.268543	2.81906
Rv1629	polA	information pathways	0.338585	0.123339	0.360457	0.146807	0.00151686	84	0.22703	0.207186	0.00738981	-0.215246	-0.21365	2.81906
Rv3793-s2	Rv3793.s2	cell wall and cell processes	0.354859	0.155114	0.340403	0.185827	0.00151686	84	0.179833	0.229512	0.00738981	-0.199746	-0.154576	2.81906
Rv2086	Rv2086	insertion seqs and phages	0.546061	0.344307	0.533056	0.353313	0.0016493	85	0.423819	0.40411	0.00788346	-0.201754	-0.179742	2.7827
Rv1918c	PPE35	PE/PPE	0.325544	0.130559	0.52282	0.244117	0.0016493	85	0.183374	0.322881	0.00788346	-0.194985	-0.278703	2.7827
Rv2498c	citE	intermediary metabolism and respiration	0.410933	0.149725	0.376115	0.20508	0.0016493	85	0.224088	0.253416	0.00788346	-0.261208	-0.171035	2.7827
Rv1364c	Rv1364c	information pathways	0.483322	0.904999	0.454261	1.28991	0.00179232	343	0.631829	1.05375	0.00825554	0.421676	0.835649	2.74658
Rv3910	Rv3910	cell wall and cell processes	0.725842	0.409113	0.756839	0.55792	0.00179232	86	0.550907	0.614136	0.00825554	-0.316729	-0.198919	2.74658
Rv3218	Rv3218	conserved hypotheticals	0.636765	0.209143	0.580714	0.32578	0.00179232	86	0.269735	0.397827	0.00825554	-0.427622	-0.254934	2.74658
Rv3271c	Rv3271c	cell wall and cell processes	0.523579	0.278397	0.511213	0.328128	0.00179232	86	0.379985	0.37987	0.00825554	-0.245182	-0.183084	2.74658
Rv2133c	Rv2133c	conserved hypotheticals	0.391726	0.173105	0.40707	0.19878	0.00179232	86	0.275412	0.257645	0.00825554	-0.21862	-0.208291	2.74658
Rv0273c-m1	Rv0273c.m1	regulatory proteins	0.402098	0.0891622	0.339204	0.122196	0.00179232	86	0.1686	0.183524	0.00825554	-0.312936	-0.217009	2.74658
Rv0396	Rv0396	conserved hypotheticals	0.578076	1.87646	1.1302	2.12518	0.00194666	342	1.45946	1.84399	0.00850264	1.29838	0.994988	2.71071
Rv1753c	PPE24	PE/PPE	0.529253	0.19431	0.554921	0.340256	0.00194666	87	0.301798	0.400922	0.00850264	-0.334943	-0.214664	2.71071
Rv0988	Rv0988	cell wall and cell processes	0.426584	0.014886	0.424914	0.228444	0.00194666	87	0.170767	0.283968	0.00850264	-0.411698	-0.196469	2.71071
Rv0904c	accD3	lipid metabolism	0.458585	0.178185	0.453695	0.322406	0.00194666	87	0.283856	0.359509	0.00850264	-0.280401	-0.131289	2.71071
Rv0522	gabP	cell wall and cell processes	0.488578	0.255149	0.462922	0.289816	0.00194666	87	0.346889	0.338738	0.00850264	-0.233429	-0.173106	2.71071
Rv0149	Rv0149	intermediary metabolism and respiration	0.444235	0.231627	0.498422	0.332252	0.00194666	87	0.318608	0.379213	0.00850264	-0.212608	-0.16617	2.71071
Rv1456c	Rv1456c	cell wall and cell processes	0.429312	0.240042	0.408858	0.234675	0.00194666	87	0.292432	0.2839	0.00850264	-0.18927	-0.174183	2.71071
Rv3273	Rv3273	intermediary metabolism and respiration	0.381726	0.172206	0.350204	0.176301	0.00194666	87	0.211463	0.225448	0.00850264	-0.20952	-0.173903	2.71071
Rv1351	Rv1351	conserved hypotheticals	0.354859	0.138277	0.312798	0.181071	0.00194666	87	0.184087	0.218298	0.00850264	-0.216582	-0.131728	2.71071
Rv1142c	echA10	lipid metabolism	0.33704	1.04891	0.665627	1.528	0.00211311	341	0.680183	1.28428	0.00902227	0.711867	0.862369	2.67508
Rv3665c	dppB	cell wall and cell processes	0.545161	0.324903	0.555369	0.368252	0.00211311	88	0.421856	0.421133	0.00902227	-0.220258	-0.187117	2.67508
Rv2732c	Rv2732c	cell wall and cell processes	0.328925	0.502959	0.348467	0.583279	0.00211311	341	0.423589	0.516919	0.00902227	0.174034	0.234812	2.67508
Rv3349c	Rv3349c	insertion seqs and phages	0.328471	0.089408	0.294459	0.137302	0.00211311	88	0.104802	0.181716	0.00902227	-0.239063	-0.157157	2.67508
Rv2096c	pafB	intermediary metabolism and respiration	0.465974	0.193911	0.415853	0.23296	0.00229181	89	0.25446	0.284647	0.00952087	-0.272063	-0.182893	2.63982
Rv2027c	dosT	regulatory proteins	0.750389	1.36885	0.759785	1.95541	0.00229253	340	0.993762	1.61752	0.00952087	0.618466	1.19563	2.63969
Rv1630	rpsA	information pathways	0.418713	0.259862	0.587335	0.290069	0.00229253	89	0.323067	0.374079	0.00952087	-0.158851	-0.297266	2.63969
Rv3100c	smpB	virulence, detoxification, adaptation	0.460169	0.258623	0.446465	0.276899	0.00229253	89	0.323154	0.32482	0.00952087	-0.201547	-0.169567	2.63969
Rv3693	Rv3693	cell wall and cell processes	0.423698	0.219176	0.391212	0.254557	0.00229253	89	0.261605	0.293177	0.00952087	-0.204522	-0.136654	2.63969
Rv2995c	leuB	intermediary metabolism and respiration	0.583761	0.221477	0.633095	0.269787	0.0024858	90	0.322312	0.372461	0.0102674	-0.362284	-0.363308	2.60453
Rv3627c	Rv3627c	conserved hypotheticals	0.25402	0.558424	0.353024	0.70056	0.00269387	338	0.42234	0.602343	0.0110072	0.304404	0.347535	2.56962
Rv3529c	Rv3529c	conserved hypotheticals	0.385431	0.131064	0.371003	0.147137	0.00269387	91	0.21893	0.210403	0.0110072	-0.254367	-0.223866	2.56962
Rv0978c	PE_PGRS17	PE/PPE	0.57289	1.11486	0.600612	1.51705	0.00291774	337	0.793713	1.25806	0.0113137	0.541971	0.916438	2.53495
Rv1141c	echA11	lipid metabolism	0.300124	0.462526	0.319608	0.870413	0.00291774	337	0.417221	0.714751	0.0113137	0.162403	0.550806	2.53495
Rv0564c	gpdA1	lipid metabolism	0.549498	0.196258	0.547405	0.3844	0.00291774	92	0.265339	0.430467	0.0113137	-0.35324	-0.163004	2.53495
Rv2889c	tsf	information pathways	0.441075	0.203278	0.505607	0.401812	0.00291774	92	0.354421	0.431145	0.0113137	-0.237797	-0.103796	2.53495
Rv2931-s3	Rv2931.s3	lipid metabolism	0.434021	0.233611	0.442315	0.289398	0.00291774	92	0.308301	0.332614	0.0113137	-0.20041	-0.152917	2.53495
Rv0112	gca	cell wall and cell processes	0.506353	0.0624923	0.461604	0.225257	0.00291774	92	0.196687	0.29205	0.0113137	-0.44386	-0.236347	2.53495
Rv1979c	Rv1979c	cell wall and cell processes	0.439623	0.224687	0.42523	0.244285	0.00291774	92	0.306725	0.295422	0.0113137	-0.214936	-0.180945	2.53495
Rv2703	sigA	information pathways	0.373975	0.155672	0.431665	0.223939	0.00291774	92	0.288352	0.282644	0.0113137	-0.218303	-0.207726	2.53495
Rv2686c	Rv2686c	cell wall and cell processes	0.403356	0.214129	0.387231	0.240259	0.00291774	92	0.273269	0.281795	0.0113137	-0.189227	-0.146971	2.53495
Rv1206	fadD6	lipid metabolism	0.397609	0.187679	0.400251	0.199324	0.00291774	92	0.279022	0.256108	0.0113137	-0.20993	-0.200926	2.53495
Rv2051c-sA	Rv2051c.sA	cell wall and cell processes	0.643856	0.446528	0.662514	0.528771	0.00315848	93	0.537297	0.566568	0.0120625	-0.197328	-0.133743	2.50052
Rv1457c	Rv1457c	cell wall and cell processes	0.403356	0.191432	0.424754	0.231204	0.00315848	93	0.262876	0.285903	0.0120625	-0.211924	-0.19355	2.50052
Rv2901c	Rv2901c	conserved hypotheticals	0.357552	0.0609227	0.331876	0.121946	0.00315848	93	0.144453	0.181274	0.0120625	-0.296629	-0.20993	2.50052
Rv3033	Rv3033	conserved hypotheticals	0.362872	0.850321	0.685759	1.49295	0.00341718	335	0.598601	1.26483	0.0129207	0.487449	0.807187	2.46633
Rv1221	sigE	information pathways	0.338496	0.0937209	0.305864	0.172191	0.00341718	94	0.156201	0.209969	0.0129207	-0.244775	-0.133673	2.46633
Rv1506c	Rv1506c	unknown	0.389412	0.0873313	0.353845	0.200151	0.00369504	95	0.152802	0.243586	0.0138337	-0.30208	-0.153694	2.43238
Rv0666	Rv0666	cell wall and cell processes	0.373975	0.120882	0.320042	0.132612	0.00369504	95	0.161481	0.185581	0.0138337	-0.253093	-0.18743	2.43238
Rv1196	PPE18	PE/PPE	0.609292	0.205719	0.621079	0.648066	0.00399329	96	0.46153	0.64044	0.0147325	-0.403573	0.0269868	2.39867
Rv0470A	Rv0470A	conserved hypotheticals	0.621505	0.507055	0.668929	0.486829	0.00399329	96	0.540511	0.538292	0.0147325	-0.11445	-0.182099	2.39867
Rv2295	Rv2295	conserved hypotheticals	0.19162	0.373775	0.318028	0.619232	0.00399329	333	0.320851	0.534109	0.0147325	0.182155	0.301204	2.39867
Rv3344c	PE_PGRS49	PE/PPE	0.394279	1.00709	0.5325	1.62602	0.00431324	332	0.639221	1.31698	0.0156845	0.61281	1.09352	2.3652
Rv0977	PE_PGRS16	PE/PPE	0.529253	0.711515	0.513486	1.32098	0.00431324	332	0.636307	1.09277	0.0156845	0.182262	0.80749	2.3652
Rv2698	Rv2698	cell wall and cell processes	0.464484	0.307036	0.45504	0.338754	0.00431324	97	0.354564	0.371617	0.0156845	-0.157448	-0.116286	2.3652
Rv0915c	PPE14	PE/PPE	0.298713	0.435278	0.332629	1.06421	0.00465626	331	0.406149	0.857459	0.0165363	0.136564	0.731581	2.33196
Rv1410c	Rv1410c	cell wall and cell processes	0.402865	0.680453	0.576336	0.797597	0.00465626	331	0.60538	0.735067	0.0165363	0.277588	0.221261	2.33196
Rv3343c-s4	Rv3343c.s4	PE/PPE	0.561672	0.282326	0.723995	0.394926	0.00465626	98	0.377051	0.487924	0.0165363	-0.279346	-0.329068	2.33196
Rv2434c	Rv2434c	cell wall and cell processes	0.506353	0.293356	0.482083	0.315166	0.00465626	98	0.31527	0.362338	0.0165363	-0.212997	-0.166917	2.33196
Rv2970c	lipN	intermediary metabolism and respiration	0.453458	0.214214	0.434452	0.2563	0.00465626	98	0.282109	0.306647	0.0165363	-0.239244	-0.178152	2.33196
Rv2739c	Rv2739c	intermediary metabolism and respiration	0.418713	0.0368856	0.361673	0.21932	0.00502245	99	0.138042	0.259551	0.0173549	-0.381828	-0.142353	2.29908
Rv3347c-s2_US	Rv3347c.s2_US	PE/PPE	0.410933	0.644977	0.483467	1.01701	0.0050238	330	0.542937	0.866225	0.0173549	0.234044	0.533541	2.29897
Rv1323	fadA4	lipid metabolism	0.275278	0.490082	0.269059	0.73115	0.0050238	330	0.340167	0.600559	0.0173549	0.214804	0.462091	2.29897
Rv3353c	Rv3353c	conserved hypotheticals	0.379772	0.134947	0.393738	0.205383	0.0050238	99	0.24797	0.258614	0.0173549	-0.244825	-0.188355	2.29897
[truncated: 542 more rows]
