# Supplementary material for: A proteome-wide atlas of humoral immunity to Mycobacterium tuberculosis across the spectrum of disease
Source: Front Immunol. 2026 Jun 3;17:1810894. doi: 10.3389/fimmu.2026.1810894 (PMC13271977; doi:10.3389/fimmu.2026.1810894)
Supplement: Supplementary file 10 [file Table2.xlsx]

## Sheet: read_me
	This document contains spreadsheets resulting from the Venn diagram analysis. There is one tab for each section of the Venn diagram:
	> LTBI∩RSTR∩IVBCG
	> RSTR∩IVBCG
	> LTBI∩IVBCG
	> LTBI∩RSTR
	> IVBCG
	> RSTR
	> LTBI
	Descriptions of each column:
	Column	Description
	protein	protein name
	p_val	p-value from Mann-Whitney test
	rv_name	Rv name of protein
	functional_category	functional category of protein as classified by Mycobrowser (https://mycobrowser.epfl.ch/)
	fdr	Benjamini-Hochberg corrected p-value
	difference_median	difference between the 2 group medians
	Additional notes:
	Mann-Whitney tests were performed for each section of the Venn diagram.
	For example, the RSTR∩IVBCG tab identifies antigens enriched in the IgG responses of RSTR and IVBCG populations as compared to the remaining populations (ATB, LTBI, and IDBCG) by using a Mann-Whitney test to compare the batch corrected IgG binding intensities across the 2 groups.

## Sheet: LTBI∩RSTR∩IVBCG
protein	rv_name	functional_category	difference_median	p_val	fdr
devS	Rv3132c	regulatory proteins	0.158137	0.0153726	0.0724056
sodA	Rv3846	virulence, detoxification, adaptation	0.127307	0.0193319	0.0844603
ctaD	Rv3043c	intermediary metabolism and respiration	0.168514	0.00783866	0.0468471
rpsB	Rv2890c	information pathways	0.110834	0.0238771	0.0979039
Rv2721c	Rv2721c	cell wall and cell processes	0.446065	0.000175542	0.00695035
Rv2100	Rv2100	insertion seqs and phages	0.523374	0.0141924	0.0694276
echA10	Rv1142c	lipid metabolism	0.592662	0.00334207	0.0300312
lpqH	Rv3763	cell wall and cell processes	0.0932762	0.0839522	0.213161
PPE14	Rv0915c	PE/PPE	0.311064	2.5601e-05	0.00398327
PE_PGRS17	Rv0978c	PE/PPE	0.243499	0.0247186	0.100059
Rv2169c	Rv2169c	cell wall and cell processes	0.176916	0.0298203	0.114146
Rv0313	Rv0313	conserved hypotheticals	0.551105	0.03389	0.122682
Rv3766	Rv3766	conserved hypotheticals	0.578082	0.0361957	0.128101
Rv3762c	Rv3762c	intermediary metabolism and respiration	0.210874	0.0388432	0.134834
Rv1364c	Rv1364c	information pathways	0.335447	0.0427791	0.14377
Rv1578c	Rv1578c	insertion seqs and phages	0.113411	0.0446338	0.147268
Rv1488	Rv1488	cell wall and cell processes	0.337727	0.0477921	0.154471
qcrC	Rv2194	intermediary metabolism and respiration	0.11519	0.0480427	0.154886
glcB	Rv1837c	intermediary metabolism and respiration	0.148332	0.0503476	0.159078
Rv0826	Rv0826	conserved hypotheticals	0.0835477	0.0543949	0.163764
Rv2264c	Rv2264c	conserved hypotheticals	0.255762	0.0549545	0.164215
Rv3005c	Rv3005c	conserved hypotheticals	0.402116	0.056088	0.166425
prrA	Rv0903c	regulatory proteins	0.103173	0.0566621	0.166568
Rv2818c	Rv2818c	unknown	0.217138	0.0581187	0.167737
lipV	Rv3203	intermediary metabolism and respiration	0.0567238	0.0629903	0.176568
PPE22	Rv1705c	PE/PPE	0.300458	0.0692088	0.185386
hbhA	Rv0475	cell wall and cell processes	0.0890204	0.0781502	0.201663
nadD	Rv2421c	intermediary metabolism and respiration	0.0451568	0.0789045	0.203195
PPE42	Rv2608	PE/PPE	0.136358	0.0827647	0.211417
bioA	Rv1568	intermediary metabolism and respiration	0.041434	0.083159	0.211571
cfp29	Rv0798c	virulence, detoxification, adaptation	0.410171	0.0843511	0.213319
Rv1733c	Rv1733c	cell wall and cell processes	0.280575	0.090098	0.223832
Rv2172c	Rv2172c	conserved hypotheticals	0.19869	0.00022457	0.00768999
PPE43	Rv2768c	PE/PPE	0.463708	0.000547438	0.0128445
gdh	Rv2476c	intermediary metabolism and respiration	0.12954	0.00134879	0.0196428
lpqN	Rv0583c	cell wall and cell processes	0.589041	0.00502308	0.0378824

## Sheet: RSTR∩IVBCG
protein	rv_name	functional_category	difference_median	p_val	fdr
devS	Rv3132c	regulatory proteins	0.101584	0.00120809	0.542165
Rv0313	Rv0313	conserved hypotheticals	0.484744	0.0026959	0.542165
Rv1444c	Rv1444c	conserved hypotheticals	0.207715	0.00355162	0.542165
pcd	Rv3293	intermediary metabolism and respiration	0.218722	0.008239	0.542165
mmpL7	Rv2942	cell wall and cell processes	0.211429	0.0098858	0.542165
katG	Rv1908c	virulence, detoxification, adaptation	0.1598	0.0107269	0.542165
Rv2264c	Rv2264c	conserved hypotheticals	0.260118	0.0107706	0.542165
Rv0769	Rv0769	intermediary metabolism and respiration	0.0825853	0.0132712	0.622763
lprG	Rv1411c	cell wall and cell processes	0.0863834	0.0139714	0.632207
Rv1780	Rv1780	conserved hypotheticals	0.0779574	0.0150536	0.64326
Rv1024	Rv1024	cell wall and cell processes	0.0832603	0.0152311	0.64326
Rv2077c	Rv2077c	cell wall and cell processes	0.130142	0.0167183	0.644977
sodA	Rv3846	virulence, detoxification, adaptation	0.0782715	0.0194075	0.667098
Rv0021c	Rv0021c	conserved hypotheticals	0.103034	0.0194811	0.667098
Rv3431c	Rv3431c	insertion seqs and phages	0.0997912	0.0207713	0.669811
hemE	Rv2678c	intermediary metabolism and respiration	0.190337	0.0235764	0.669811
tgs3	Rv3234c	lipid metabolism	0.0378459	0.024915	0.669811
mbtF	Rv2379c	lipid metabolism	0.161449	0.0281949	0.681528
secD	Rv2587c	cell wall and cell processes	0.222413	0.0315032	0.681528
kdpC	Rv1031	cell wall and cell processes	0.145001	0.0366397	0.681528
lipV	Rv3203	intermediary metabolism and respiration	0.116408	0.0372808	0.681528
Rv1154c	Rv1154c	conserved hypotheticals	0.0941744	0.0376701	0.681528
fadD19	Rv3515c	lipid metabolism	0.242618	0.0380628	0.681528
panC	Rv3602c	intermediary metabolism and respiration	0.08309	0.039262	0.681528
PE_PGRS47	Rv2741	PE/PPE	0.215378	0.0393972	0.681528
Rv2927c	Rv2927c	conserved hypotheticals	0.35559	0.0398051	0.681528
PE_PGRS23	Rv1243c	PE/PPE	0.105055	0.0448354	0.6951
qcrC	Rv2194	intermediary metabolism and respiration	0.167616	0.0457495	0.698369
Rv2864c	Rv2864c	cell wall and cell processes	0.0800936	0.0502253	0.705777
Rv2993c	Rv2993c	intermediary metabolism and respiration	0.109216	0.0534669	0.705777
Rv2324	Rv2324	regulatory proteins	0.062968	0.0543484	0.705777
rocD2	Rv2321c	intermediary metabolism and respiration	0.0659665	0.0545262	0.705777
dapD	Rv1201c	intermediary metabolism and respiration	0.0610907	0.0559657	0.705777
moaC1	Rv3111	intermediary metabolism and respiration	0.0794105	0.0572512	0.705777
lpqF	Rv3593	cell wall and cell processes	0.014923	0.0600885	0.705777
Rv0047c	Rv0047c	conserved hypotheticals	0.0830411	0.0648701	0.705777
TB22.2	Rv3036c	cell wall and cell processes	0.0356482	0.0650759	0.705777
PE_PGRS58	Rv3590c	PE/PPE	0.0965436	0.066953	0.705777
PE_PGRS35	Rv1983	PE/PPE	0.042333	0.0673761	0.705777
Rv1378c	Rv1378c	conserved hypotheticals	0.149931	0.0680149	0.705777
deoD	Rv3307	intermediary metabolism and respiration	0.0600813	0.0715065	0.705777
rpsP	Rv2909c	information pathways	0.0587427	0.0715065	0.705777
mbtN	Rv1346	lipid metabolism	0.129075	0.0730797	0.705777
PE_PGRS30	Rv1651c	PE/PPE	0.157456	0.0735343	0.705777
PE_PGRS61	Rv3653	PE/PPE	0.0932512	0.0770182	0.705777
Rv1364c	Rv1364c	information pathways	0.315109	0.0770182	0.705777
Rv2507	Rv2507	cell wall and cell processes	0.132551	0.0786894	0.705777
Rv1004c	Rv1004c	cell wall and cell processes	0.0246984	0.0791722	0.705777
glnA3	Rv1878	intermediary metabolism and respiration	0.0402507	0.0796576	0.705777
subI	Rv2400c	cell wall and cell processes	0.12751	0.0806354	0.70948
Rv1898	Rv1898	conserved hypotheticals	0.0587433	0.08237	0.716986
PE_PGRS38	Rv2162c	PE/PPE	0.157221	0.0826203	0.716986
PE_PGRS49	Rv3344c	PE/PPE	0.622331	0.0851569	0.726713
accD5	Rv3280	lipid metabolism	0.093442	0.086189	0.726713
Rv1063c	Rv1063c	conserved hypotheticals	0.0730956	0.0869697	0.726713
espE	Rv3864	cell wall and cell processes	0.0831707	0.0877561	0.726713
vapB47	Rv3407	virulence, detoxification, adaptation	0.000611145	0.0906888	0.727233
Rv3483c	Rv3483c	cell wall and cell processes	0.160953	0.0934228	0.736346
Rv2750	Rv2750	intermediary metabolism and respiration	0.154252	0.0936998	0.736346
Rv3282	Rv3282	conserved hypotheticals	0.151963	0.0942558	0.736346
adoK	Rv2202c	intermediary metabolism and respiration	0.0550137	0.098222	0.736346
Rv3034c	Rv3034c	intermediary metabolism and respiration	0.0675018	0.0985103	0.736346

## Sheet: LTBI∩IVBCG
protein	rv_name	functional_category	difference_median	p_val	fdr
atpH	Rv1307	intermediary metabolism and respiration	0.365643	0.000836719	0.197928
cyp144	Rv1777	intermediary metabolism and respiration	0.236004	0.00224554	0.220152
PPE42	Rv2608	PE/PPE	0.16503	0.00238736	0.220152
Rv1668c	Rv1668c	cell wall and cell processes	0.314667	0.00290344	0.23888
ctaD	Rv3043c	intermediary metabolism and respiration	0.0931484	0.0045864	0.242124
Rv1592c	Rv1592c	conserved hypotheticals	0.349639	0.0050762	0.247367
pks12	Rv2048c	lipid metabolism	0.223741	0.00630769	0.285423
mce1B	Rv0170	virulence, detoxification, adaptation	0.177432	0.00866185	0.302293
glnA4	Rv2860c	intermediary metabolism and respiration	0.130239	0.00899161	0.302293
Rv2636	Rv2636	conserved hypotheticals	0.156707	0.0113072	0.338182
mce2A	Rv0589	virulence, detoxification, adaptation	0.175401	0.0120112	0.338182
Rv3694c	Rv3694c	cell wall and cell processes	0.48069	0.0128814	0.340016
fadA4	Rv1323	lipid metabolism	0.27036	0.0149363	0.361276
cyp132	Rv1394c	intermediary metabolism and respiration	0.0879238	0.0169128	0.382653
Rv0628c	Rv0628c	conserved hypotheticals	0.0939963	0.0172416	0.383247
argS	Rv1292	information pathways	0.0963679	0.0206934	0.409465
Rv3369	Rv3369	conserved hypotheticals	0.0725067	0.0266078	0.457227
fadE22	Rv3061c	lipid metabolism	0.0569415	0.0288108	0.464559
lipX	Rv1169c	PE/PPE	0.0580534	0.029123	0.464559
lpqN	Rv0583c	cell wall and cell processes	0.204034	0.0293329	0.464559
mce1C	Rv0171	virulence, detoxification, adaptation	0.3562	0.0293329	0.464559
lldD2	Rv1872c	intermediary metabolism and respiration	0.0845998	0.0357578	0.520748
Rv0227c	Rv0227c	cell wall and cell processes	0.156757	0.0383266	0.539553
ephG	Rv2740	virulence, detoxification, adaptation	0.113477	0.0396687	0.540433
ctpE	Rv0908	cell wall and cell processes	0.0816556	0.040771	0.549541
PPE56	Rv3350c	PE/PPE	0.0594133	0.0427624	0.562359
Rv2721c	Rv2721c	cell wall and cell processes	0.141318	0.0430535	0.562359
Rv0874c	Rv0874c	conserved hypotheticals	0.084036	0.0436407	0.562448
Rv1733c	Rv1733c	cell wall and cell processes	0.162401	0.0459034	0.562448
Rv1861	Rv1861	cell wall and cell processes	0.0421345	0.0460577	0.562448
cyp141	Rv3121	intermediary metabolism and respiration	0.129594	0.0465232	0.562448
lldD1	Rv0694	intermediary metabolism and respiration	0.0595226	0.0479435	0.562448
ggtB	Rv2394	intermediary metabolism and respiration	0.188568	0.0490733	0.57042
Rv1431	Rv1431	cell wall and cell processes	0.140759	0.0508937	0.578217
Rv3090	Rv3090	conserved hypotheticals	0.274008	0.0515695	0.578217
Rv2295	Rv2295	conserved hypotheticals	0.145802	0.0515695	0.578217
Rv3848	Rv3848	cell wall and cell processes	0.0955691	0.0525973	0.578996
Rv1268c	Rv1268c	conserved hypotheticals	0.194862	0.0534669	0.578996
senX3	Rv0490	regulatory proteins	0.152903	0.0534669	0.578996
atpE	Rv1305	intermediary metabolism and respiration	0.0488701	0.0557841	0.587929
lpqX	Rv1228	cell wall and cell processes	0.0937921	0.0559657	0.587929
vapC14	Rv1953	virulence, detoxification, adaptation	0.0941074	0.0597035	0.597543
Rv3920c	Rv3920c	conserved hypotheticals	0.0583185	0.0620441	0.614139
Rv1360	Rv1360	intermediary metabolism and respiration	0.17827	0.0634441	0.623129
mce2F	Rv0594	virulence, detoxification, adaptation	0.068024	0.0652823	0.626916
echA6	Rv0905	lipid metabolism	0.108318	0.0663224	0.626916
mce2D	Rv0592	virulence, detoxification, adaptation	0.234193	0.0695249	0.626916
bioA	Rv1568	intermediary metabolism and respiration	0.116004	0.072402	0.626916
Rv1205	Rv1205	conserved hypotheticals	0.0743068	0.0728532	0.626916
Rv1271c	Rv1271c	cell wall and cell processes	0.0554654	0.0737624	0.626916
PPE7	Rv0354c	PE/PPE	0.104965	0.0742206	0.626916
cydC	Rv1620c	intermediary metabolism and respiration	0.0549552	0.076546	0.630762
prrB	Rv0902c	regulatory proteins	0.16843	0.0779696	0.630762
mce4F	Rv3494c	virulence, detoxification, adaptation	0.230743	0.0806354	0.630762
sucC	Rv0951	intermediary metabolism and respiration	0.244139	0.0808814	0.630762
Rv1683	Rv1683	lipid metabolism	0.167894	0.08237	0.630762
Rv2100	Rv2100	insertion seqs and phages	0.344906	0.0828712	0.630762
Rv2529	Rv2529	conserved hypotheticals	0.0439073	0.0833747	0.630762
Rv3787c	Rv3787c	conserved hypotheticals	0.109543	0.0841348	0.630762
fadD3	Rv3561	lipid metabolism	0.072867	0.0851569	0.63467
Rv2446c	Rv2446c	cell wall and cell processes	0.0518131	0.0872312	0.64257
rpfA	Rv0867c	cell wall and cell processes	0.170415	0.0880194	0.644628
adhC	Rv3045	intermediary metabolism and respiration	0.106822	0.0893462	0.645205
Rv1410c	Rv1410c	cell wall and cell processes	0.13359	0.0901498	0.645205
lipG	Rv0646c	intermediary metabolism and respiration	0.10303	0.0917746	0.645205
Rv1184c	Rv1184c	cell wall and cell processes	0.117329	0.0928708	0.645205
fbiA	Rv3261	intermediary metabolism and respiration	0.111767	0.0934228	0.645205
narK2	Rv1737c	cell wall and cell processes	0.0263708	0.0957983	0.652306
Rv3525c	Rv3525c	intermediary metabolism and respiration	0.0537241	0.0967905	0.652306
Rv2815c	Rv2815c	insertion seqs and phages	0.102707	0.0999612	0.65716
secF	Rv2586c	cell wall and cell processes	0.0715161	0.0999621	0.65716

## Sheet: LTBI∩RSTR
protein	rv_name	functional_category	difference_median	p_val	fdr
PPE14	Rv0915c	PE/PPE	0.217651	4.01334e-05	0.00375292
grcC2	Rv0989c	intermediary metabolism and respiration	0.160039	0.00013136	0.00689969
rpsB	Rv2890c	information pathways	0.159094	0.000866427	0.0156823
Rv2172c	Rv2172c	conserved hypotheticals	0.166344	0.00234398	0.0224987
citA	Rv0889c	intermediary metabolism and respiration	0.158371	0.00246475	0.0229217
Rv2306A	Rv2306A	cell wall and cell processes	0.10954	0.0038768	0.0274499
PPE43	Rv2768c	PE/PPE	0.465404	0.00396191	0.0278875
glcB	Rv1837c	intermediary metabolism and respiration	0.181981	0.00484431	0.031005
Rv0879c	Rv0879c	cell wall and cell processes	0.101251	0.00719708	0.0381536
PE_PGRS34	Rv1840c	PE/PPE	0.151733	0.00776009	0.0399677
hupB	Rv2986c	information pathways	0.0805111	0.0133688	0.0536022
phyA	Rv3397c	intermediary metabolism and respiration	0.252966	0.0134319	0.0536854
cfp29	Rv0798c	virulence, detoxification, adaptation	0.394375	0.0149583	0.0570847
def	Rv0429c	information pathways	0.0650436	0.0167887	0.0614778
PPE35	Rv1918c	PE/PPE	0.044049	0.0206751	0.0696102
Rv1488	Rv1488	cell wall and cell processes	0.302275	0.0211415	0.0700673
Rv1829	Rv1829	conserved hypotheticals	0.124049	0.021617	0.0702276
Rv2721c	Rv2721c	cell wall and cell processes	0.219042	0.022696	0.0727997
pks11	Rv1665	lipid metabolism	0.0707415	0.0366205	0.0970674
secE2	Rv0379	cell wall and cell processes	0.199687	0.0415716	0.105978
accD4	Rv3799c	lipid metabolism	0.144876	0.0474534	0.114086
Rv2169c	Rv2169c	cell wall and cell processes	0.100452	0.0676463	0.146259
tsf	Rv2889c	information pathways	0.0369047	0.0678997	0.146557
PPE22	Rv1705c	PE/PPE	0.275401	0.07504	0.155862
Rv0293c	Rv0293c	conserved hypotheticals	0.0479279	0.0775522	0.157718
ahpC	Rv2428	virulence, detoxification, adaptation	0.0587517	0.0807152	0.1624
echA10	Rv1142c	lipid metabolism	0.34647	0.0898767	0.177098
Rv3856c	Rv3856c	conserved hypotheticals	0.102958	0.0934387	0.182414

## Sheet: IVBCG
protein	rv_name	functional_category	difference_median	p_val	fdr
Rv3694c	Rv3694c	cell wall and cell processes	0.688642	7.75783e-05	0.0255017
PE_PGRS8	Rv0742	PE/PPE	0.255882	0.000145582	0.0263503
mbtN	Rv1346	lipid metabolism	0.367835	0.000236628	0.033312
Rv1855c	Rv1855c	intermediary metabolism and respiration	0.142403	0.000619154	0.0583671
Rv3897c	Rv3897c	conserved hypotheticals	0.241514	0.00064494	0.0583671
mce2B	Rv0590	virulence, detoxification, adaptation	0.197981	0.000789524	0.0627119
adhC	Rv3045	intermediary metabolism and respiration	0.311863	0.000802303	0.0627119
rocD2	Rv2321c	intermediary metabolism and respiration	0.223574	0.000911664	0.0634176
Rv2446c	Rv2446c	cell wall and cell processes	0.202155	0.000994695	0.0634176
PE_PGRS23	Rv1243c	PE/PPE	0.27554	0.00105112	0.0634176
echA6	Rv0905	lipid metabolism	0.178445	0.00118215	0.0648844
PE_PGRS61	Rv3653	PE/PPE	0.241312	0.0011914	0.0648844
Rv0461	Rv0461	cell wall and cell processes	0.27153	0.00122907	0.0648844
PE_PGRS48	Rv2853	PE/PPE	0.439163	0.00143449	0.0688825
eccE3	Rv0292	cell wall and cell processes	0.19448	0.00145668	0.0688825
glpX	Rv1099c	intermediary metabolism and respiration	0.252795	0.0014679	0.0688825
eccD1	Rv3877	cell wall and cell processes	0.163504	0.00181614	0.0742877
Rv1290c	Rv1290c	conserved hypotheticals	0.199948	0.00182989	0.0742877
devS	Rv3132c	regulatory proteins	0.145009	0.00192876	0.0742877
lpqG	Rv3623	cell wall and cell processes	0.300211	0.00198744	0.0742877
Rv0180c	Rv0180c	cell wall and cell processes	0.245045	0.00201739	0.0742877
Rv2261c	Rv2261c	lipid metabolism	0.156814	0.0020631	0.0742877
mce4B	Rv3498c	virulence, detoxification, adaptation	0.146848	0.00222239	0.0742877
Rv2387	Rv2387	conserved hypotheticals	0.177453	0.00225557	0.0742877
ephG	Rv2740	virulence, detoxification, adaptation	0.240908	0.00253779	0.0742877
Rv2732c	Rv2732c	cell wall and cell processes	0.180843	0.00259418	0.0742877
mce1B	Rv0170	virulence, detoxification, adaptation	0.184472	0.00261323	0.0742877
espH	Rv3867	cell wall and cell processes	0.318306	0.0027104	0.0742877
Rv2264c	Rv2264c	conserved hypotheticals	0.303531	0.00281086	0.0742877
Rv1718	Rv1718	conserved hypotheticals	0.23533	0.00289366	0.0742877
ctpF	Rv1997	cell wall and cell processes	0.173547	0.00308817	0.0742877
Rv3453	Rv3453	cell wall and cell processes	0.231229	0.00315561	0.0742877
Rv1171	Rv1171	conserved hypotheticals	0.1598	0.00322439	0.0742877
Rv3706c	Rv3706c	conserved hypotheticals	0.264418	0.00324762	0.0742877
Rv2709	Rv2709	cell wall and cell processes	0.222554	0.00331822	0.0742877
PE_PGRS38	Rv2162c	PE/PPE	0.318709	0.00334207	0.0742877
Rv2337c	Rv2337c	conserved hypotheticals	0.419012	0.00346364	0.0756626
Rv1245c	Rv1245c	intermediary metabolism and respiration	0.310292	0.0035385	0.0759878
lppK	Rv2116	cell wall and cell processes	0.192079	0.00377201	0.0785882
PPE17	Rv1168c	PE/PPE	0.259311	0.00388021	0.0785882
mce2A	Rv0589	virulence, detoxification, adaptation	0.20462	0.00388021	0.0785882
echA2	Rv0456c	lipid metabolism	0.236343	0.0039077	0.0785882
Rv2282c	Rv2282c	regulatory proteins	0.306872	0.00401943	0.0789012
Rv2324	Rv2324	regulatory proteins	0.186096	0.00404781	0.0789012
Rv3166c	Rv3166c	conserved hypotheticals	0.224284	0.0044337	0.081943
stp	Rv2333c	cell wall and cell processes	0.0883481	0.0044337	0.081943
hpt	Rv3624c	intermediary metabolism and respiration	0.273245	0.00452736	0.081943
Rv3675	Rv3675	cell wall and cell processes	0.57091	0.00455898	0.081943
Rv1723	Rv1723	intermediary metabolism and respiration	0.12649	0.00478593	0.081943
Rv2295	Rv2295	conserved hypotheticals	0.185728	0.00512793	0.0843777
Rv2478c	Rv2478c	conserved hypotheticals	0.256392	0.00523475	0.0850311
cyp141	Rv3121	intermediary metabolism and respiration	0.179986	0.00541725	0.0857957
Rv2219A	Rv2219A	cell wall and cell processes	0.0989259	0.00541725	0.0857957
fadD34	Rv0035	lipid metabolism	0.15997	0.0057603	0.0887523
Rv0223c	Rv0223c	intermediary metabolism and respiration	0.331125	0.00595923	0.0887523
ctpJ	Rv3743c	cell wall and cell processes	0.18329	0.00604052	0.0887523
aroE	Rv2552c	intermediary metabolism and respiration	0.416693	0.00616433	0.0887523
Rv1410c	Rv1410c	cell wall and cell processes	0.180634	0.00616433	0.0887523
Rv1154c	Rv1154c	conserved hypotheticals	0.183629	0.00650574	0.0915864
Rv0900	Rv0900	cell wall and cell processes	0.230533	0.00663809	0.0924227
Rv3099c	Rv3099c	conserved hypotheticals	0.253821	0.00686406	0.0934639
Rv0412c	Rv0412c	cell wall and cell processes	0.185032	0.00714434	0.0934639
ctpC	Rv3270	cell wall and cell processes	0.194446	0.00719204	0.0934639
gmhA	Rv0113	cell wall and cell processes	0.174896	0.00728829	0.0934639
Rv0479c	Rv0479c	cell wall and cell processes	0.153935	0.00733685	0.0934639
Rv0845	Rv0845	regulatory proteins	0.200588	0.00743485	0.0934639
Rv3438	Rv3438	conserved hypotheticals	0.411583	0.0077359	0.0934639
PPE42	Rv2608	PE/PPE	0.154174	0.0077359	0.0934639
glnA4	Rv2860c	intermediary metabolism and respiration	0.170982	0.00778713	0.0934639
Rv3492c	Rv3492c	conserved hypotheticals	0.24531	0.00783866	0.0934639
cydC	Rv1620c	intermediary metabolism and respiration	0.133722	0.00789049	0.0934639
mce1A	Rv0169	virulence, detoxification, adaptation	0.18531	0.00799508	0.0934639
sodA	Rv3846	virulence, detoxification, adaptation	0.0975441	0.00804784	0.0934639
pncA	Rv2043c	intermediary metabolism and respiration	0.147116	0.00815429	0.0934639
lipP	Rv2463	intermediary metabolism and respiration	0.229984	0.008262	0.0934639
lipY	Rv3097c	PE/PPE	0.151779	0.008262	0.0934639
Rv1491c	Rv1491c	cell wall and cell processes	0.100045	0.00853688	0.0952905
Rv2468c	Rv2468c	conserved hypotheticals	0.383245	0.00859282	0.0952905
Rv2026c	Rv2026c	virulence, detoxification, adaptation	0.261135	0.00864909	0.0952905
cyp144	Rv1777	intermediary metabolism and respiration	0.279362	0.00911127	0.0986664
gcp	Rv3419c	intermediary metabolism and respiration	0.111119	0.00929019	0.0997514
Rv3848	Rv3848	cell wall and cell processes	0.180431	0.00971991	0.103488
Rv1697	Rv1697	conserved hypotheticals	0.302144	0.00997334	0.103887
pepE	Rv2089c	intermediary metabolism and respiration	0.477238	0.00997335	0.103887
ctaD	Rv3043c	intermediary metabolism and respiration	0.114543	0.0100376	0.103887
cyp136	Rv3059	intermediary metabolism and respiration	0.12727	0.0101673	0.103887
Rv0347	Rv0347	cell wall and cell processes	0.293369	0.0105652	0.107089
proC	Rv0500	intermediary metabolism and respiration	0.131642	0.0111173	0.111791
deoD	Rv3307	intermediary metabolism and respiration	0.241013	0.011769	0.116323
Rv1435c	Rv1435c	cell wall and cell processes	0.194125	0.0119936	0.116891
Rv1987	Rv1987	cell wall and cell processes	0.111832	0.0123764	0.119701
Rv0307c	Rv0307c	conserved hypotheticals	0.143458	0.0125325	0.120293
PPE52	Rv3144c	PE/PPE	0.203716	0.01277	0.121651
PE_PGRS58	Rv3590c	PE/PPE	0.292205	0.0129305	0.122261
Rv1780	Rv1780	conserved hypotheticals	0.251619	0.0136751	0.126988
Rv1509	Rv1509	unknown	0.107232	0.0137602	0.126988
hemE	Rv2678c	intermediary metabolism and respiration	0.163864	0.0138457	0.126988
cydA	Rv1623c	intermediary metabolism and respiration	0.109315	0.0139316	0.126988
lspA	Rv1539	cell wall and cell processes	0.145806	0.0141924	0.128441
mce2F	Rv0594	virulence, detoxification, adaptation	0.14027	0.0145467	0.129475
Rv1045	Rv1045	conserved hypotheticals	0.197566	0.0147268	0.129475
gabT	Rv2589	intermediary metabolism and respiration	0.183686	0.0148176	0.129475
eccCa1	Rv3870	cell wall and cell processes	0.153776	0.0148176	0.129475
atpC	Rv1311	intermediary metabolism and respiration	0.137816	0.0150006	0.130176
Rv0369c	Rv0369c	intermediary metabolism and respiration	0.195891	0.0153726	0.13152
clpB	Rv0384c	virulence, detoxification, adaptation	0.0934574	0.0154669	0.13152
bacA	Rv1819c	cell wall and cell processes	0.169045	0.0157527	0.13211
argS	Rv1292	information pathways	0.167554	0.0158491	0.13211
Rv2052c	Rv2052c	conserved hypotheticals	0.130224	0.0158491	0.13211
narK2	Rv1737c	cell wall and cell processes	0.119092	0.0166384	0.135954
mmpL7	Rv2942	cell wall and cell processes	0.273795	0.0167394	0.135954
pstS2	Rv0932c	cell wall and cell processes	0.11027	0.017462	0.139083
Rv3657c	Rv3657c	cell wall and cell processes	0.0813508	0.0174621	0.139083
iunH	Rv3393	intermediary metabolism and respiration	0.133798	0.0176735	0.139083
fadD3	Rv3561	lipid metabolism	0.127426	0.0176735	0.139083
Rv1842c	Rv1842c	cell wall and cell processes	0.288776	0.0179948	0.139874
Rv1268c	Rv1268c	conserved hypotheticals	0.201695	0.0179948	0.139874
pks12	Rv2048c	lipid metabolism	0.216704	0.0182119	0.140685
pks7	Rv1661	lipid metabolism	0.126127	0.0188768	0.144078
Rv0650	Rv0650	intermediary metabolism and respiration	0.235128	0.0192172	0.14415
pssA	Rv0436c	lipid metabolism	0.219239	0.0193319	0.14415
Rv1680	Rv1680	conserved hypotheticals	0.197946	0.0193319	0.14415
Rv0601c	Rv0601c	regulatory proteins	0.154087	0.019563	0.14415
Rv1233c	Rv1233c	cell wall and cell processes	0.0626391	0.0196794	0.14415
irtA	Rv1348	cell wall and cell processes	0.203466	0.0197965	0.14415
Rv3289c	Rv3289c	cell wall and cell processes	0.128896	0.0203909	0.146823
Rv0941c	Rv0941c	conserved hypotheticals	0.122892	0.0208776	0.146823
metS	Rv1007c	information pathways	0.207414	0.0210008	0.146823
htdX	Rv0241c	intermediary metabolism and respiration	0.290736	0.0212492	0.146823
hisH	Rv1602	intermediary metabolism and respiration	0.127047	0.0215001	0.146823
Rv3604c	Rv3604c	cell wall and cell processes	0.21406	0.0216265	0.146823
dacB2	Rv2911	cell wall and cell processes	0.191153	0.0216266	0.146823
fadE22	Rv3061c	lipid metabolism	0.129057	0.0216266	0.146823
purM	Rv0809	intermediary metabolism and respiration	0.114531	0.0216266	0.146823
pdc	Rv0853c	intermediary metabolism and respiration	0.181242	0.0217536	0.146823
Rv2672	Rv2672	intermediary metabolism and respiration	0.147931	0.0217536	0.146823
PE_PGRS30	Rv1651c	PE/PPE	0.270981	0.0218814	0.146823
espE	Rv3864	cell wall and cell processes	0.136952	0.0222685	0.146823
Rv0799c	Rv0799c	conserved hypotheticals	0.171311	0.0222685	0.146823
rpsP	Rv2909c	information pathways	0.161437	0.0222685	0.146823
Rv0480c	Rv0480c	intermediary metabolism and respiration	0.17715	0.0226616	0.146823
eccE2	Rv3885c	cell wall and cell processes	0.164653	0.0227939	0.146823
PPE40	Rv2356c	PE/PPE	0.116061	0.0229269	0.146823
mmpL13b	Rv1146	cell wall and cell processes	0.36556	0.0229269	0.146823
PE_PGRS22	Rv1091	PE/PPE	0.207442	0.0230606	0.146823
Rv0052	Rv0052	conserved hypotheticals	0.0873874	0.0233301	0.147796
Rv0426c	Rv0426c	cell wall and cell processes	0.218506	0.0236022	0.14804
Rv1184c	Rv1184c	cell wall and cell processes	0.20616	0.0236022	0.14804
Rv0011c	Rv0011c	cell wall and cell processes	0.0987874	0.0241548	0.150759
mtr	Rv2855	intermediary metabolism and respiration	0.241322	0.0245766	0.15264
Rv3431c	Rv3431c	insertion seqs and phages	0.205873	0.0248613	0.152909
Rv1632c	Rv1632c	conserved hypotheticals	0.193205	0.0251488	0.15393
Rv2636	Rv2636	conserved hypotheticals	0.227188	0.0252937	0.154073
Rv1998c	Rv1998c	conserved hypotheticals	0.219314	0.0254393	0.154218
Rv1217c	Rv1217c	cell wall and cell processes	0.23378	0.0263281	0.156188
suhB	Rv2701c	intermediary metabolism and respiration	0.177141	0.0264659	0.156188
trpD	Rv2192c	intermediary metabolism and respiration	0.226713	0.0266302	0.156188
glnH	Rv0411c	cell wall and cell processes	0.155002	0.0267825	0.156188
aroB	Rv2538c	intermediary metabolism and respiration	0.24016	0.0269354	0.156188
Rv0276	Rv0276	conserved hypotheticals	0.0986895	0.0269354	0.156188
fbiA	Rv3261	intermediary metabolism and respiration	0.159479	0.0272436	0.156188
Rv1086	Rv1086	cell wall and cell processes	0.155633	0.0272436	0.156188
oppB	Rv1283c	cell wall and cell processes	0.146031	0.0272436	0.156188
Rv3541c	Rv3541c	conserved hypotheticals	0.0906598	0.0272436	0.156188
Rv3282	Rv3282	conserved hypotheticals	0.209372	0.0273988	0.156356
PPE63	Rv3539	PE/PPE	0.166929	0.0275548	0.156356
pgsA2	Rv1822	lipid metabolism	0.179863	0.0277115	0.156356
kdpD	Rv1028c	regulatory proteins	0.145045	0.0278691	0.156356
Rv3272	Rv3272	conserved hypotheticals	0.153552	0.0281864	0.156356
efp	Rv2534c	information pathways	0.0997182	0.0283463	0.156356
yrbE3A	Rv1964	virulence, detoxification, adaptation	0.195625	0.0285069	0.156356
Rv1419	Rv1419	conserved hypotheticals	0.141811	0.0285069	0.156356
treZ	Rv1562c	virulence, detoxification, adaptation	0.127343	0.0285069	0.156356
Rv3054c	Rv3054c	conserved hypotheticals	0.238743	0.0289935	0.158339
Rv3921c	Rv3921c	cell wall and cell processes	0.210299	0.0294872	0.159876
lpqX	Rv1228	cell wall and cell processes	0.141297	0.0296533	0.159876
mce3F	Rv1971	virulence, detoxification, adaptation	0.135826	0.0296534	0.159876
bioA	Rv1568	intermediary metabolism and respiration	0.218072	0.0304964	0.162576
Rv3180c	Rv3180c	conserved hypotheticals	0.124098	0.0306674	0.162576
PPE55	Rv3347c	PE/PPE	0.0954105	0.0306674	0.162576
lprE	Rv1252c	cell wall and cell processes	0.0600293	0.0306674	0.162576
lipV	Rv3203	intermediary metabolism and respiration	0.170417	0.031012	0.163717
lpdC	Rv0462	intermediary metabolism and respiration	0.144676	0.0313598	0.164867
senX3	Rv0490	regulatory proteins	0.102107	0.0322442	0.166429
pntB	Rv0157	intermediary metabolism and respiration	0.195575	0.0326039	0.166429
Rv0487	Rv0487	conserved hypotheticals	0.458246	0.032785	0.166429
mpt53	Rv2878c	cell wall and cell processes	0.0985271	0.032785	0.166429
PE_PGRS35	Rv1983	PE/PPE	0.0868047	0.032785	0.166429
PE26	Rv2519	PE/PPE	0.16878	0.032967	0.166429
Rv3435c	Rv3435c	cell wall and cell processes	0.160269	0.032967	0.166429
Rv2666	Rv2666	insertion seqs and phages	0.124309	0.0331499	0.166429
nuoK	Rv3155	intermediary metabolism and respiration	0.180142	0.0331499	0.166429
Rv1836c	Rv1836c	conserved hypotheticals	0.304033	0.0335182	0.166429
Rv3916c	Rv3916c	conserved hypotheticals	0.118961	0.0337037	0.166429
gshA	Rv3704c	intermediary metabolism and respiration	0.209693	0.03389	0.166429
lppP	Rv2330c	cell wall and cell processes	0.201893	0.03389	0.166429
Rv3034c	Rv3034c	intermediary metabolism and respiration	0.148119	0.03389	0.166429
Rv3632	Rv3632	cell wall and cell processes	0.111842	0.03389	0.166429
Rv0492c	Rv0492c	intermediary metabolism and respiration	0.167659	0.0342654	0.167467
Rv2712c	Rv2712c	conserved hypotheticals	0.163403	0.0346442	0.167467
Rv3005c	Rv3005c	conserved hypotheticals	0.225291	0.034835	0.167467
Rv2993c	Rv2993c	intermediary metabolism and respiration	0.181563	0.0350267	0.167467
Rv0769	Rv0769	intermediary metabolism and respiration	0.146798	0.0350267	0.167467
PE_PGRS41	Rv2396	PE/PPE	0.355795	0.0356071	0.168337
mce2D	Rv0592	virulence, detoxification, adaptation	0.0723374	0.0356071	0.168337
Rv2779c	Rv2779c	regulatory proteins	0.0986544	0.0365927	0.172353
apa	Rv1860	cell wall and cell processes	0.128821	0.0371952	0.174542
ctpH	Rv0425c	cell wall and cell processes	0.15479	0.0378061	0.17481
gabD1	Rv0234c	intermediary metabolism and respiration	0.151649	0.0378061	0.17481
Rv0250c	Rv0250c	conserved hypotheticals	0.131357	0.0378061	0.17481
nat	Rv3566c	intermediary metabolism and respiration	0.137135	0.0382181	0.17481
PPE68	Rv3873	PE/PPE	0.624229	0.0386338	0.174818
espJ	Rv3878	cell wall and cell processes	0.149652	0.0399044	0.179925
thrC	Rv1295	intermediary metabolism and respiration	0.143659	0.0401195	0.180253
Rv2160A	Rv2160A	regulatory proteins	0.129793	0.0405528	0.180917
Rv3796	Rv3796	conserved hypotheticals	0.11773	0.0405528	0.180917
arsB1	Rv2685	cell wall and cell processes	0.143374	0.04099	0.181589
Rv0249c	Rv0249c	intermediary metabolism and respiration	0.051746	0.04099	0.181589
Rv0779c	Rv0779c	cell wall and cell processes	0.112715	0.0416534	0.183884
Rv0047c	Rv0047c	conserved hypotheticals	0.155234	0.0421006	0.185213
Rv1910c	Rv1910c	cell wall and cell processes	0.15723	0.0425519	0.185284
Rv1459c	Rv1459c	cell wall and cell processes	0.167803	0.0430073	0.185284
cysA1	Rv2397c	cell wall and cell processes	0.15388	0.0430073	0.185284
Rv1986	Rv1986	cell wall and cell processes	0.0855706	0.0430073	0.185284
mmpS5	Rv0677c	cell wall and cell processes	0.070774	0.0430073	0.185284
echA11	Rv1141c	lipid metabolism	0.0573768	0.0432366	0.185284
fhaA	Rv0020c	regulatory proteins	0.203344	0.0436981	0.185284
fadE6	Rv0271c	lipid metabolism	0.203175	0.0439305	0.185284
Rv0303	Rv0303	intermediary metabolism and respiration	0.210081	0.0441639	0.185284
pks13	Rv3800c	lipid metabolism	0.172744	0.0441639	0.185284
Rv1063c	Rv1063c	conserved hypotheticals	0.123648	0.0441639	0.185284
nrp	Rv0101	lipid metabolism	0.103564	0.0441639	0.185284
Rv0831c	Rv0831c	conserved hypotheticals	0.197325	0.0443983	0.185652
argR	Rv1657	regulatory proteins	0.0972422	0.0448703	0.186396
vapB3	Rv0550c	virulence, detoxification, adaptation	0.245621	0.0455863	0.187906
pitB	Rv2281	cell wall and cell processes	0.137364	0.045827	0.187906
nuoM	Rv3157	intermediary metabolism and respiration	0.0738455	0.045827	0.187906
lpqN	Rv0583c	cell wall and cell processes	0.527323	0.0465558	0.188454
dinF	Rv2836c	information pathways	0.0728147	0.0465558	0.188454
Rv3090	Rv3090	conserved hypotheticals	0.24053	0.0468009	0.188843
pks3	Rv1180	lipid metabolism	0.160557	0.0472943	0.190228
Rv0163	Rv0163	conserved hypotheticals	0.389304	0.0475427	0.190622
Rv2507	Rv2507	cell wall and cell processes	0.159333	0.0477921	0.191018
Rv3008	Rv3008	conserved hypotheticals	0.151298	0.0482943	0.191815
mce1D	Rv0172	virulence, detoxification, adaptation	0.165259	0.0482943	0.191815
cobB	Rv2848c	intermediary metabolism and respiration	0.202671	0.048547	0.192216
Rv1083	Rv1083	conserved hypotheticals	0.156521	0.0490559	0.193626
PPE10	Rv0442c	PE/PPE	0.122736	0.049312	0.194032
fabD	Rv2243	lipid metabolism	0.121902	0.0498276	0.195454
rfbE	Rv3781	cell wall and cell processes	0.119055	0.050087	0.195865
Rv1754c	Rv1754c	conserved hypotheticals	0.20339	0.0506093	0.196092
pirG	Rv3810	cell wall and cell processes	0.0931556	0.0511362	0.196332
Rv0026	Rv0026	conserved hypotheticals	0.138869	0.0514014	0.196754
Rv2466c	Rv2466c	conserved hypotheticals	0.202288	0.0522038	0.198625
Rv1084	Rv1084	conserved hypotheticals	0.128707	0.0541169	0.204675
lprG	Rv1411c	cell wall and cell processes	0.137913	0.0543947	0.204934
Rv1378c	Rv1378c	conserved hypotheticals	0.15939	0.0546741	0.204934
thiL	Rv2977c	intermediary metabolism and respiration	0.145721	0.0549545	0.204934
Rv1610	Rv1610	cell wall and cell processes	0.0771692	0.0552361	0.204934
Rv0990c	Rv0990c	conserved hypotheticals	0.11514	0.0555188	0.204934
Rv3480c	Rv3480c	lipid metabolism	0.281265	0.0555189	0.204934
Rv2323c	Rv2323c	conserved hypotheticals	0.239147	0.0555189	0.204934
treS	Rv0126	virulence, detoxification, adaptation	0.133297	0.0558029	0.204934
Rv0209	Rv0209	conserved hypotheticals	0.107037	0.0558029	0.204934
kdtB	Rv2965c	cell wall and cell processes	0.121714	0.0561909	0.20517
Rv0339c	Rv0339c	regulatory proteins	0.166639	0.056951	0.206753
fadD2	Rv0270	lipid metabolism	0.188462	0.0575324	0.208147
htpX	Rv0563	virulence, detoxification, adaptation	0.0673777	0.0581187	0.208147
idsA1	Rv3398c	lipid metabolism	0.0820358	0.0584138	0.208147
ftsX	Rv3101c	cell wall and cell processes	0.219589	0.05871	0.208147
argJ	Rv1653	intermediary metabolism and respiration	0.13863	0.05871	0.208147
Rv1444c	Rv1444c	conserved hypotheticals	0.116695	0.0590075	0.208147
ctpE	Rv0908	cell wall and cell processes	0.0763416	0.0590075	0.208147
far	Rv0855	lipid metabolism	0.195962	0.0593063	0.208147
devB	Rv1445c	intermediary metabolism and respiration	0.267807	0.0593063	0.208147
pcd	Rv3293	intermediary metabolism and respiration	0.200648	0.0593063	0.208147
kgtP	Rv3476c	cell wall and cell processes	0.121058	0.0593063	0.208147
Rv1205	Rv1205	conserved hypotheticals	0.130992	0.0596063	0.208622
PPE28	Rv1800	PE/PPE	0.0616313	0.0599076	0.209099
Rv3483c	Rv3483c	cell wall and cell processes	0.148095	0.060819	0.211697
rplP	Rv0708	information pathways	0.0538788	0.062052	0.215397
mbtF	Rv2379c	lipid metabolism	0.0602053	0.0623635	0.215887
rocE	Rv2320c	cell wall and cell processes	0.151684	0.0633057	0.218551
mce3D	Rv1969	virulence, detoxification, adaptation	0.129297	0.0636223	0.219048
glgB	Rv1326c	intermediary metabolism and respiration	0.166878	0.0639403	0.219453
cyp124	Rv2266	intermediary metabolism and respiration	0.18943	0.0642596	0.219453
Rv2700	Rv2700	cell wall and cell processes	0.155148	0.0642596	0.219453
Rv1364c	Rv1364c	information pathways	0.243049	0.0645802	0.219955
sthA	Rv2713	intermediary metabolism and respiration	0.105781	0.0649021	0.220458
Rv1337	Rv1337	cell wall and cell processes	0.0667161	0.0652253	0.220882
Rv1895	Rv1895	intermediary metabolism and respiration	0.246717	0.0655499	0.220882
Rv0540	Rv0540	conserved hypotheticals	0.0856648	0.0655499	0.220882
fadE18	Rv1933c	lipid metabolism	0.105271	0.066203	0.222491
mctB	Rv1698	cell wall and cell processes	0.072921	0.0668615	0.222862
mce4F	Rv3494c	virulence, detoxification, adaptation	0.253049	0.0671927	0.222862
Rv1431	Rv1431	cell wall and cell processes	0.186668	0.0671928	0.222862
Rv0110	Rv0110	cell wall and cell processes	0.0987205	0.0678593	0.223841
mbtD	Rv2381c	lipid metabolism	0.0821772	0.0678593	0.223841
PE_PGRS28	Rv1452c	PE/PPE	0.278567	0.0681946	0.223841
thiD	Rv0422c	intermediary metabolism and respiration	0.188198	0.0681946	0.223841
mpt64	Rv1980c	cell wall and cell processes	0.0525473	0.0688693	0.224312
fadE23	Rv3140	lipid metabolism	0.228392	0.0688694	0.224312
ndh	Rv1854c	intermediary metabolism and respiration	0.160095	0.0692088	0.22484
Rv1825	Rv1825	conserved hypotheticals	0.155829	0.0702353	0.225858
Rv0939	Rv0939	intermediary metabolism and respiration	0.130536	0.0702353	0.225858
Rv0560c	Rv0560c	intermediary metabolism and respiration	0.105517	0.0702353	0.225858
Rv0606	Rv0606	insertion seqs and phages	0.0700485	0.0712742	0.226251
PE_PGRS5	Rv0297	PE/PPE	0.29515	0.0712742	0.226251
Rv0187	Rv0187	intermediary metabolism and respiration	0.215048	0.0712742	0.226251
papA5	Rv2939	lipid metabolism	0.123889	0.0712742	0.226251
choD	Rv3409c	lipid metabolism	0.106688	0.0716233	0.226251
Rv1668c	Rv1668c	cell wall and cell processes	0.222046	0.0719738	0.226251
sodC	Rv0432	virulence, detoxification, adaptation	0.166357	0.0723257	0.226251
proW	Rv3757c	virulence, detoxification, adaptation	0.15216	0.0723257	0.226251
Rv2235	Rv2235	cell wall and cell processes	0.129596	0.0723257	0.226251
cmtR	Rv1994c	regulatory proteins	0.0435314	0.072679	0.226251
Rv3369	Rv3369	conserved hypotheticals	0.0995456	0.072679	0.226251
Rv1639c	Rv1639c	cell wall and cell processes	0.0979916	0.0737474	0.227898
PE_PGRS47	Rv2741	PE/PPE	0.274516	0.0744668	0.229004
Rv3023c	Rv3023c	insertion seqs and phages	0.226707	0.0751919	0.230674
mtc28	Rv0040c	cell wall and cell processes	0.199888	0.0759228	0.230692
Rv0313	Rv0313	conserved hypotheticals	0.686075	0.0759228	0.230692
Rv3115	Rv3115	insertion seqs and phages	0.160312	0.0762904	0.230692
PE23	Rv2328	PE/PPE	0.126815	0.0762904	0.230692
Rv0731c	Rv0731c	lipid metabolism	0.107127	0.0762904	0.230692
Rv3627c	Rv3627c	conserved hypotheticals	0.214819	0.0766595	0.231256
PE_PGRS15	Rv0872c	PE/PPE	0.120993	0.0774019	0.232941
Rv1382	Rv1382	cell wall and cell processes	0.107338	0.0777754	0.23351
lipG	Rv0646c	intermediary metabolism and respiration	0.0882678	0.0781503	0.233552
rodA	Rv0017c	cell wall and cell processes	0.155691	0.0785266	0.233552
Rv2286c	Rv2286c	conserved hypotheticals	0.11671	0.0792837	0.234702
Rv1319c	Rv1319c	intermediary metabolism and respiration	0.0930866	0.0792838	0.234702
Rv2917	Rv2917	conserved hypotheticals	0.136982	0.0796646	0.234733
Rv2818c	Rv2818c	unknown	0.0988177	0.0796646	0.234733
folP2	Rv1207	intermediary metabolism and respiration	0.127029	0.0808159	0.237022
Rv0361	Rv0361	cell wall and cell processes	0.0854045	0.0808159	0.237022
Rv3433c	Rv3433c	conserved hypotheticals	0.203249	0.0815909	0.238233
lipX	Rv1169c	PE/PPE	0.0935339	0.0819806	0.238233
Rv2307B	Rv2307B	conserved hypotheticals	0.154333	0.0819807	0.238233
fmt	Rv1406	information pathways	0.0872953	0.0819807	0.238233
Rv1271c	Rv1271c	cell wall and cell processes	0.0712448	0.083159	0.240006
mtrB	Rv3245c	regulatory proteins	0.167171	0.083159	0.240006
Rv1973	Rv1973	cell wall and cell processes	0.133565	0.0839522	0.241196
Rv0890c	Rv0890c	regulatory proteins	0.11818	0.0839522	0.241196
Rv2864c	Rv2864c	cell wall and cell processes	0.073506	0.0843511	0.241794
Rv2750	Rv2750	intermediary metabolism and respiration	0.0878544	0.0851534	0.243543
Rv2797c	Rv2797c	conserved hypotheticals	0.0870054	0.0855569	0.244146
fadE27	Rv3505	lipid metabolism	0.102102	0.0867767	0.245415
Rv3114	Rv3114	conserved hypotheticals	0.101922	0.0867767	0.245415
Rv3831	Rv3831	conserved hypotheticals	0.0340516	0.0871863	0.246025
moaC1	Rv3111	intermediary metabolism and respiration	0.18449	0.0888407	0.249029
fadD31	Rv1925	lipid metabolism	0.0630605	0.0888407	0.249029
mmuM	Rv2458	intermediary metabolism and respiration	0.147087	0.0909442	0.253802
Rv2815c	Rv2815c	insertion seqs and phages	0.0674048	0.0913688	0.254427
Rv3104c	Rv3104c	cell wall and cell processes	0.1724	0.0930875	0.257515
eccB4	Rv3450c	cell wall and cell processes	0.164361	0.0935209	0.25815
fadD14	Rv1058	lipid metabolism	0.122211	0.0943928	0.259427
Rv0229c	Rv0229c	cell wall and cell processes	0.107849	0.0943928	0.259427
mmpS4	Rv0451c	cell wall and cell processes	0.0974468	0.0948311	0.260067
Rv1072	Rv1072	cell wall and cell processes	0.127221	0.0952711	0.260148
gnd1	Rv1844c	intermediary metabolism and respiration	0.0788225	0.0966009	0.262647
Rv0625c	Rv0625c	cell wall and cell processes	0.058306	0.0966009	0.262647
menC	Rv0553	intermediary metabolism and respiration	0.172402	0.0974956	0.263116
Rv3587c	Rv3587c	cell wall and cell processes	0.11578	0.0974956	0.263116
Rv1264	Rv1264	intermediary metabolism and respiration	0.0885163	0.0974956	0.263116
Rv1587c	Rv1587c	insertion seqs and phages	0.0939694	0.0979454	0.263116
Rv2520c	Rv2520c	cell wall and cell processes	0.0686959	0.0983969	0.263116
Rv2743c	Rv2743c	cell wall and cell processes	0.0880388	0.0983969	0.263116
Rv0178	Rv0178	cell wall and cell processes	0.0310028	0.0988492	0.263116
PE_PGRS42	Rv2487c	PE/PPE	0.163196	0.0988501	0.263116
PE_PGRS27	Rv1450c	PE/PPE	0.117337	0.0988501	0.263116
Rv2752c	Rv2752c	conserved hypotheticals	0.127814	0.0993049	0.26322
Rv1047	Rv1047	insertion seqs and phages	0.189265	0.0997614	0.263878

## Sheet: RSTR
protein	rv_name	functional_category	difference_median	p_val	fdr
grcC2	Rv0989c	intermediary metabolism and respiration	0.0873282	0.00185812	0.214022
Rv1672c	Rv1672c	cell wall and cell processes	0.0532881	0.010096	0.241429
glcB	Rv1837c	intermediary metabolism and respiration	0.0539264	0.012767	0.241429
rpsB	Rv2890c	information pathways	0.0565133	0.0143822	0.256651
Rv1026	Rv1026	virulence, detoxification, adaptation	0.0460437	0.0186716	0.272996
Rv1829	Rv1829	conserved hypotheticals	0.0526016	0.0187456	0.272996
Rv2077c	Rv2077c	cell wall and cell processes	0.132334	0.0268397	0.311981
Rv1024	Rv1024	cell wall and cell processes	0.0836233	0.0278679	0.320489
dapD	Rv1201c	intermediary metabolism and respiration	0.0567773	0.0340263	0.340892
Rv2280	Rv2280	intermediary metabolism and respiration	0.0556845	0.0360609	0.340892
qcrC	Rv2194	intermediary metabolism and respiration	0.162252	0.0397296	0.353926
eccA3	Rv0282	cell wall and cell processes	0.0574198	0.0423474	0.355326
def	Rv0429c	information pathways	0.0354034	0.0444831	0.356202
Rv0313	Rv0313	conserved hypotheticals	0.276722	0.0525076	0.37166
secE2	Rv0379	cell wall and cell processes	0.0353115	0.057724	0.377441
katG	Rv1908c	virulence, detoxification, adaptation	0.157659	0.0615035	0.377441
PPE14	Rv0915c	PE/PPE	0.0827351	0.0631551	0.377441
Rv2306A	Rv2306A	cell wall and cell processes	0.0399429	0.0660155	0.38723
PE_PGRS34	Rv1840c	PE/PPE	0.039737	0.0676655	0.389692
Rv1019	Rv1019	regulatory proteins	0.117077	0.0752862	0.418729
Rv1444c	Rv1444c	conserved hypotheticals	0.107734	0.0757697	0.418729
tgs3	Rv3234c	lipid metabolism	0.0215475	0.0846489	0.443182
uvrD1	Rv0949	information pathways	0.026565	0.0884285	0.44637
kdpC	Rv1031	cell wall and cell processes	0.158583	0.0889794	0.447368
Rv1865c	Rv1865c	intermediary metabolism and respiration	0.0871321	0.0946415	0.464397
Rv1041c	Rv1041c	insertion seqs and phages	0.0574668	0.0969857	0.470798
PPE18	Rv1196	PE/PPE	0.0152459	0.0996782	0.470798

## Sheet: LTBI
protein	rv_name	functional_category	difference_median	p_val	fdr
hupB	Rv2986c	information pathways	0.108923	0.00547749	0.2783
atpH	Rv1307	intermediary metabolism and respiration	0.272035	0.00813471	0.343556
pknD	Rv0931c	regulatory proteins	0.393447	0.0238897	0.4962
Rv0906	Rv0906	conserved hypotheticals	0.0994751	0.0317161	0.518334
sugB	Rv1237	cell wall and cell processes	0.0630211	0.0335932	0.518334
Rv0879c	Rv0879c	cell wall and cell processes	0.05659	0.0362005	0.533327
Rv1592c	Rv1592c	conserved hypotheticals	0.259877	0.0476072	0.590239
ggtB	Rv2394	intermediary metabolism and respiration	0.213011	0.0572203	0.612082
Rv1668c	Rv1668c	cell wall and cell processes	0.0965943	0.0627037	0.63052
Rv1351	Rv1351	conserved hypotheticals	0.0440012	0.0692742	0.65364
citA	Rv0889c	intermediary metabolism and respiration	0.0476825	0.0728807	0.65957
Rv3350c	Rv3350c	na	0.0447589	0.0747407	0.662213
Rv2310	Rv2310	insertion seqs and phages	0.0452179	0.083854	0.669895
fadA4	Rv1323	lipid metabolism	0.342651	0.0841123	0.669895
PPE14	Rv0915c	PE/PPE	0.0364302	0.0905062	0.669895
